# Supplementary material for: Development of a Short Version of MSQOL-54 Using Factor Analysis and Item Response Theory
Source: PLoS One. 2016 Apr 14;11(4):e0153466. doi: 10.1371/journal.pone.0153466 (PMC4831784; doi:10.1371/journal.pone.0153466)
Supplement: S1 Dataset — (XLS) [file pone.0153466.s003.xls]

## Sheet: S1 Dataset
sex	age	msqol1	msqol2	msqol3	msqol4	msqol5	msqol6	msqol7	msqol8	msqol9	msqol10	msqol11	msqol12	msqol13	msqol14	msqol15	msqol16	msqol17	msqol18	msqol19	msqol20	msqol21	msqol22	msqol23	msqol24	msqol25	msqol26	msqol27	msqol28	msqol29	msqol30	msqol31	msqol32	msqol33	msqol34	msqol35	msqol36	msqol37	msqol38	msqol39	msqol40	msqol41	msqol42	msqol43	msqol44	msqol45	msqol46	msqol47	msqol48
1	42.8	3	3	1	1	2	2	2	3	1	2	1	3	1	1	1	1	1	1	1	3	1	1	4	4	4	3	4	4	5	4	5	4	4	4	1	2	1	5	5	5	4	4	4	2	5	1	2	2
1	40.4685	3	2	1	3	3	2	3	3	1	3	3	3	2	2	1	1	2	2	2	2	1	1	3	5	6	2	4	4	5	4	3	2	2	4	5	5	4	4	5	4	5	6	6	5	6	1	1	1
2	30.2055	5	3	2	2	2	3	3	2	3	3	3	3	2	1	2	1	2	2	2	2	4	3	4	4	4	4	4	4	4	4	4	4	4	5	1	5	5	3	4	2	3	4	4	3	4	1	1	2
2	48.9973	4	2	2	2	1	2	1	2	1	2	3	2	1	1	1	1	1	1	1	4	4	3	5	3	4	4	4	3	3	4	3	3	2	4	3	4	3	2	3	4	5	3	3	3	3	3	2	3
1	46.0356	4	3	1	1	2	1	2	2	2	3	3	3	2	2	1	2	2	2	2	1	1	1	1	6	6	1	2	6	6	1	4	5	2	2	2	2	1	6	6	6	6	6	1	5	6	3	3	2
2	46.6959	4	3	1	2	3	1	1	2	1	2	3	3	2	2	2	1	2	1	1	3	2	1	5	1	2	5	6	2	3	5	2	3	3	5	4	5	4	5	5	5	5	4	3	3	3	2	1	1
1	43.8795	5	4	1	2	1	1	2	2	1	1	2	2	1	1	1	1	1	1	1	4	1	1	3	4	4	4	6	4	4	4	3	3	4	5	1	5	2	4	4	5	4	2	2	3	1	1	3	1
2	53.0712	4	2	1	1	2	1	2	2	1	3	3	3	2	2	1	1	1	1	1	3	3	3	2	4	4	4	4	4	4	2	2	3	5	5	4	5	1	4	6	4	6	4	2	1	4	3	3	3
1	55.4301	4	3	2	3	3	2	3	2	1	3	3	3	2	2	2	2	2	2	2	2	3	3	4	4	3	5	4	4	4	5	4	3	3	3	3	4	4	2	4	1	3	5	4	4	4	4	4	4
2	52.2055	4	3	1	2	2	1	2	1	1	2	3	3	2	1	1	1	2	2	1	3	4	3	5	4	6	4	5	4	2	5	2	3	4	2	2	5	6	3	4	4	4	3	3	3	5	4	2	1
1	58.8548	5	4	1	1	1	2	2	2	1	1	2	2	1	1	1	1	1	1	1	3	5	3	4	4	4	4	5	3	4	4	4	4	4	2	2	3	4	4	4	4	4	5	5	5	5	2	2	2
2	45.4411	4	3	1	2	1	1	2	1	1	2	2	2	2	1	1	1	2	1	1	5	1	1	6	2	1	6	6	1	2	6	1	1	5	5	1	5	5	1	2	1	1	3	1	4	3	4	4	4
2	44.9014	4	3	1	3	3	3	3	3	1	3	3	3	1	1	1	1	1	1	1	3	3	1	5	4	4	5	4	4	5	3	6	5	4	5	3	5	2	2	2	2	4	3	3	5	3	3	1	1
2	58.189	4	4	1	1	1	2	1	1	1	1	1	2	1	1	1	1	1	1	1	3	3	3	5	5	2	4	5	3	2	4	2	3	3	3	2	3	5	4	2	2	4	4	4	4	6	2	1	2
2	42.2603	4	3	1	1	1	2	2	2	1	2	2	3	1	1	1	1	1	1	1	4	3	3	5	2	2	5	5	2	3	5	2	2	2	4	4	4	2	2	2	3	3	3	4	4	4	3	3	3
2	46.6575	5	4	1	1	1	1	1	1	1	1	1	1	1	1	1	1	1	1	1	3	5	5	6	2	4	5	6	1	2	6	1	1	2	5	1	5	5	1	1	1	1	6	6	6	6	1	1	1
2	47.6795	5	4	1	1	1	1	2	1	1	1	1	2	1	1	1	1	1	1	1	4	4	5	5	4	3	5	5	2	2	5	1	2	2	5	2	5	2	1	2	2	2	2	3	4	6	3	3	3
2	40.3863	4	4	2	2	2	2	2	1	1	2	2	3	1	1	1	1	2	1	1	2	4	3	4	4	4	5	2	5	2	4	1	3	4	2	3	4	4	2	5	3	3	4	2	2	5	2	1	1
1	38.0082	5	3	1	1	1	2	3	1	1	2	2	2	2	2	2	2	2	2	2	2	5	3	4	5	6	2	6	5	2	2	1	4	5	5	3	5	2	5	4	5	6	5	5	5	6	1	1	1
2	58.0904	5	3	1	1	1	1	1	1	1	1	1	1	1	1	1	1	1	1	1	1	1	1	6	5	4	5	6	4	3	5	1	1	4	5	2	5	2	1	1	4	1	6	5	5	5	1	1	1
2	48.1014	4	4	3	2	2	3	3	3	1	2	3	3	2	2	2	1	2	2	2	3	3	3	3	4	5	4	4	4	4	4	4	3	4	4	3	4	4	4	5	4	5	5	5	5	6	1	1	1
1	52.8082	2	2	1	1	2	1	1	1	1	1	1	1	1	2	2	2	2	2	2	1	1	1	2	6	6	1	2	6	6	2	6	5	4	2	4	2	2	6	6	6	6	6	6	6	5	2	3	2
2	53.2575	4	3	1	1	1	2	2	2	2	2	2	2	1	1	1	1	1	1	1	3	4	3	4	4	4	4	5	4	2	2	2	3	2	2	1	2	6	2	4	4	4	4	2	1	1	2	4	3
2	43.1808	2	1	3	3	3	3	3	3	3	3	3	3	1	1	1	1	1	1	1	2	6	5	2	2	4	4	5	4	4	4	2	3	2	4	4	4	2	2	2	2	1	2	4	4	2	3	1	2
2	42.5753	3	3	1	1	1	1	3	2	1	2	3	3	2	2	1	2	2	1	1	2	1	1	6	5	6	1	2	6	5	1	4	5	3	5	5	5	1	5	5	5	6	5	5	5	3	1	2	1
2	38.389	3	3	2	2	1	2	2	2	2	3	3	1	1	1	1	1	1	1	1	3	3	2	5	4	4	4	5	4	4	5	4	3	2	5	2	4	5	4	2	4	4	4	4	4	5	1	1	1
2	47.7096	3	1	1	1	2	3	3	3	1	2	2	2	2	2	1	2	2	1	1	3	3	3	5	3	3	4	4	3	4	4	3	3	4	2	4	2	2	4	5	4	4	3	4	4	6	2	2	2
2	50.4247	3	1	1	2	2	2	3	2	3	3	3	3	2	2	2	2	2	1	2	2	2	2	3	5	6	3	4	5	5	3	3	3	4	4	3	3	3	5	5	3	5	4	4	3	4	2	1	1
2	34.4247	5	4	2	2	2	2	3	2	1	2	2	2	1	1	2	1	2	1	2	3	1	1	4	1	4	4	4	2	3	4	2	3	4	3	3	4	1	2	3	3	4	4	4	2	1	1	1	1
2	52.5205	4	1	1	3	2	2	3	3	2	2	3	3	2	2	2	2	2	2	2	3	1	1	4	5	5	3	4	5	4	4	4	3	3	3	3	4	4	5	5	5	6	5	4	4	4	1	1	2
2	50.8658	3	3	2	2	3	2	3	3	3	3	3	2	1	1	1	2	1	1	1	4	1	1	4	5	5	5	4	4	4	4	4	3	5	2	5	2	4	6	4	6	6	2	4	2	4	2	1	2
2	45.5534	4	2	1	1	1	2	1	2	2	3	3	3	1	1	1	1	1	1	2	3	4	3	4	2	4	5	5	4	4	4	4	3	3	2	3	4	5	4	4	4	5	5	5	5	6	3	1	3
2	45.9397	3	3	2	3	3	3	3	3	3	3	3	3	2	2	2	2	1	1	1	3	2	2	4	1	4	4	5	4	4	4	3	3	5	1	3	2	4	6	6	4	6	4	2	1	6	1	1	1
2	52.3589	4	1	2	2	2	1	1	2	2	2	2	3	2	1	2	1	1	1	1	4	4	3	5	4	4	4	4	4	4	4	4	2	2	3	3	2	5	4	4	2	1	2	2	1	1	1	2	1
2	57.7836	4	3	1	2	1	2	2	2	1	2	2	2	1	1	1	1	2	2	1	3	1	1	6	5	6	1	5	5	4	4	1	2	5	1	5	2	1	5	5	6	5	2	2	4	4	1	1	1
2	25.6466	3	4	1	2	2	2	3	2	2	3	3	3	1	1	1	1	1	1	1	3	4	3	4	4	6	2	3	5	5	2	4	4	3	3	3	2	4	6	6	4	6	3	3	3	3	1	1	1
2	55.9781	3	2	3	2	1	2	2	1	2	2	1	1	1	1	1	1	1	1	1	2	4	3	4	4	4	3	4	4	4	4	4	4	2	3	3	4	4	4	4	4	4	4	4	4	4	2	2	2
2	48	4	5	1	1	1	1	1	1	1	1	1	1	1	1	1	1	1	1	1	5	5	4	5	4	3	4	5	4	2	5	2	2	5	5	5	5	4	5	6	5	4	4	5	4	6	2	2	4
1	48.5452	3	3	1	1	2	2	2	3	1	1	2	1	1	1	1	1	1	1	2	1	4	1	2	5	5	3	4	5	6	2	5	2	3	2	3	2	2	2	2	4	2	2	2	5	5	2	2	2
2	32.4904	2	1	2	2	3	3	3	3	3	3	3	3	2	2	2	2	2	2	2	1	1	1	3	5	6	3	3	6	6	2	5	5	3	2	5	2	1	5	6	6	6	5	5	1	1	1	1	1
1	56.8192	3	3	3	3	3	3	3	3	3	3	3	3	2	2	2	2	2	1	1	3	1	1	5	2	2	6	6	1	5	6	4	2	5	3	3	2	2	5	5	2	4	1	1	1	2	1	1	1
1	38.6712	3	3	2	2	2	2	2	2	2	2	3	3	2	2	2	2	2	2	2	3	1	1	2	5	6	4	4	5	5	4	5	4	5	4	3	4	2	5	6	5	6	6	6	5	6	3	3	3
2	48.1808	4	5	2	1	1	1	1	2	1	2	2	2	1	1	1	1	2	2	1	3	3	4	5	5	4	4	5	4	2	4	2	2	2	4	4	4	5	2	5	2	2	5	4	3	1	3	3	3
1	56.1562	5	4	1	2	3	2	2	2	2	2	2	2	1	1	1	1	1	1	1	3	1	1	5	5	5	5	6	5	5	5	1	2	2	5	2	5	5	2	2	2	2	2	2	2	2	2	1	1
1	49.7096	4	4	1	2	3	2	2	3	1	2	3	3	2	1	1	1	1	1	1	2	1	1	3	6	5	2	4	5	3	3	3	4	5	2	1	4	2	4	5	6	5	4	4	2	3	3	4	4
1	39.2959	2	3	3	3	3	3	3	3	2	3	3	3	2	2	2	2	2	2	2	1	1	1	2	6	6	1	2	6	6	2	5	5	5	1	5	1	1	6	6	6	6	6	5	5	5	1	1	1
1	24.8767	4	3	1	2	2	3	3	3	2	3	3	3	2	2	2	2	2	2	1	2	2	2	1	4	4	2	2	4	4	2	4	4	4	4	3	4	4	4	3	3	3	4	3	4	3	3	3	3
2	32.8932	5	3	2	2	2	3	3	3	3	3	3	3	2	2	2	2	1	1	1	4	1	1	5	4	4	5	5	2	1	6	1	2	3	4	3	3	6	4	4	4	4	1	1	1	4	1	1	1
2	23.3671	5	3	2	3	3	3	3	3	3	3	3	3	2	1	2	2	1	1	1	4	1	1	5	2	3	5	3	4	6	5	5	2	2	5	2	5	5	2	4	2	3	2	1	5	2	1	1	1
2	28.4082	4	3	2	2	2	3	3	2	3	3	3	3	2	1	1	1	1	1	1	3	4	3	4	4	4	5	4	4	4	4	4	3	4	2	3	3	4	4	4	3	3	4	4	4	5	3	3	2
1	50.6931	3	4	2	2	2	2	2	2	2	2	2	3	2	1	2	1	2	2	1	2	1	1	4	5	4	4	5	4	5	4	4	3	3	4	2	4	4	3	4	4	5	3	3	3	4	2	2	2
1	41.4	4	3	1	2	3	2	3	3	2	3	3	3	2	1	2	2	2	1	2	2	1	1	5	6	4	4	6	4	4	4	2	4	5	2	3	2	2	4	6	6	5	3	4	2	5	1	1	1
2	28.8986	4	4	2	2	1	2	3	1	2	3	3	2	1	1	1	1	1	1	1	4	5	4	5	3	5	4	5	4	2	4	1	2	2	4	3	5	6	5	5	6	6	3	4	2	2	3	3	2
1	42.0329	4	4	3	3	3	3	3	3	3	3	3	3	2	2	2	2	2	1	1	2	1	1	4	4	5	4	4	4	6	4	5	3	4	4	3	5	2	4	4	3	4	4	5	2	2	1	1	1
2	54.8493	3	3	2	2	2	2	3	3	3	3	3	3	1	1	1	1	1	1	1	1	3	4	2	2	4	4	3	4	4	4	4	5	5	2	5	4	2	4	5	4	4	4	2	2	2	3	3	3
2	24.2904	2	3	2	2	3	3	3	3	3	3	3	3	2	2	2	2	2	1	1	4	1	1	2	2	5	2	2	2	5	2	5	2	2	5	3	5	4	6	6	6	6	5	4	4	3	1	1	1
1	28.5178	4	1	1	2	3	2	3	2	2	3	3	3	2	1	2	2	2	1	1	2	5	1	4	4	3	5	4	4	5	5	4	3	5	5	3	5	5	6	6	6	6	4	5	4	6	3	1	1
1	35.1918	3	3	2	3	3	3	3	3	3	3	3	3	2	2	2	2	2	2	1	3	1	1	4	3	4	4	2	4	5	4	5	3	5	5	2	4	1	4	4	4	5	5	5	4	6	1	1	1
1	47.6055	5	3	1	2	3	2	2	2	1	2	2	3	1	1	1	1	1	1	1	5	5	4	4	2	3	5	5	1	2	5	2	2	1	3	3	5	6	2	2	5	5	4	4	4	2	4	4	4
1	37	5	5	1	1	1	1	2	1	1	1	2	2	1	1	1	1	2	2	1	3	4	3	5	4	6	5	6	5	2	1	1	1	5	5	5	5	6	5	6	5	6	4	4	4	5	1	1	1
2	40	3	3	2	3	3	3	3	3	2	3	3	3	2	1	2	2	2	1	1	3	1	1	5	4	4	4	4	3	5	4	3	3	5	2	5	2	5	5	4	5	6	2	2	2	2	2	2	1
2	39.87	4	4	1	1	1	2	3	2	1	1	2	1	1	1	1	1	1	1	1	5	2	1	5	2	1	5	5	1	4	5	2	1	4	4	4	4	1	1	2	1	2	2	2	3	2	2	1	1
2	34.4	4	2	2	2	3	3	3	3	3	3	3	3	2	1	2	2	2	2	2	2	1	3	1	6	6	6	1	6	6	1	6	5	5	5	5	5	6	5	6	6	5	6	6	4	3	1	1	1
2	51.76	3	5	1	1	2	2	2	1	1	1	1	2	2	2	2	1	2	2	1	1	4	3	1	5	6	1	3	6	6	1	4	4	5	4	3	4	5	6	6	6	6	1	2	1	6	1	1	1
2	25	2	3	2	3	3	3	3	3	3	3	3	3	2	2	2	2	2	2	2	1	2	1	2	6	6	2	3	5	6	3	4	5	2	2	3	1	2	5	6	4	4	6	6	6	6	1	1	3
2	24	3	4	1	2	3	2	3	2	1	2	3	3	1	1	1	1	1	1	1	3	1	1	4	4	5	3	4	4	4	3	4	3	3	3	5	2	4	4	4	4	4	4	4	4	5	1	1	2
1	39	4	4	2	3	2	2	3	1	1	2	2	3	2	1	1	1	2	2	1	3	4	3	5	6	3	4	4	3	4	5	3	2	5	3	2	5	4	3	2	2	5	4	4	5	4	4	4	4
2	47	4	3	1	1	2	1	1	1	1	2	2	3	1	1	1	1	1	1	1	3	4	3	4	6	5	4	5	3	2	5	2	3	2	5	2	5	5	2	2	1	1	6	6	6	6	4	3	4
1	31	4	5	2	2	2	2	2	2	2	2	2	2	1	1	1	1	1	1	1	1	4	4	4	4	5	4	5	4	4	4	3	2	4	2	4	2	5	4	6	3	6	5	3	6	5	3	3	3
2	54	5	4	1	1	2	2	2	2	1	2	3	2	1	1	1	1	2	2	2	2	5	3	4	5	5	2	5	5	2	4	2	4	4	3	3	5	5	5	5	5	5	4	4	2	2	1	1	1
2	59	3	3	2	2	2	2	3	3	2	3	3	3	2	2	2	2	2	2	2	1	1	1	2	4	4	4	2	4	6	2	5	5	3	3	3	2	1	1	2	1	4	6	6	6	6	1	1	1
1	28	4	2	2	3	3	2	3	2	3	3	2	3	2	2	2	2	2	2	2	2	4	3	5	5	4	2	2	4	5	4	4	5	3	2	3	3	4	5	4	4	4	6	5	5	5	1	1	1
1	39	3	3	2	2	2	3	3	2	1	2	2	3	2	2	2	2	1	2	1	3	1	1	4	3	4	5	4	5	4	4	4	4	5	2	4	2	5	4	4	3	5	3	4	2	2	1	1	1
2	31	3	4	3	3	3	3	3	3	3	3	3	3	2	2	2	2	2	2	2	1	1	1	2	5	5	2	2	5	5	2	5	5	3	2	5	1	2	5	5	5	6	6	6	6	6	1	1	1
2	27	3	2	2	2	2	2	3	3	2	3	3	2	2	2	2	2	2	2	2	1	2	2	1	6	6	1	2	6	6	1	5	5	5	5	3	4	1	6	6	5	6	6	5	5	5	1	1	1
2	26	4	3	2	3	3	2	3	3	3	3	3	3	2	2	2	2	2	2	2	1	2	3	2	2	5	5	2	5	5	4	4	5	3	3	3	3	1	6	5	5	5	6	6	6	6	1	1	1
1	59	4	4	1	2	2	2	2	2	1	2	2	2	1	1	1	1	1	1	1	3	1	3	6	1	2	5	6	2	3	5	2	3	3	4	1	5	4	1	1	1	1	2	1	1	2	4	4	4
2	31	5	5	1	2	2	2	2	2	1	1	2	3	1	1	1	1	1	1	1	4	4	3	5	2	2	5	5	2	2	5	2	2	1	4	3	5	5	2	2	1	2	2	3	4	5	1	1	1
2	36	2	2	3	3	3	3	3	3	3	3	3	3	2	2	2	2	2	2	2	1	1	1	2	4	5	2	2	5	5	2	5	4	5	1	3	1	2	6	6	6	5	6	6	6	6	1	1	1
2	31	4	4	1	3	3	2	2	2	1	2	2	3	1	1	1	2	1	1	1	4	3	2	4	1	2	5	4	2	5	5	4	2	3	5	1	4	2	2	2	2	2	4	4	6	5	3	2	2
1	35	2	2	3	3	3	3	3	3	3	3	3	3	2	2	2	2	2	2	2	2	4	1	1	5	6	1	2	6	6	1	4	5	5	3	5	2	1	4	6	4	6	6	6	4	6	1	1	1
2	42	2	4	2	2	3	2	3	3	2	3	3	2	1	1	1	1	1	1	1	2	2	3	5	4	2	4	5	2	4	4	1	3	3	2	5	2	4	4	4	4	2	5	5	6	6	1	1	1
2	21	2	3	3	3	3	3	3	3	3	3	3	3	2	2	2	2	2	2	2	1	2	1	1	5	5	2	2	5	6	1	5	5	5	2	5	2	1	5	5	5	5	6	6	6	6	1	1	1
1	43	3	3	2	3	3	2	3	3	2	3	3	3	2	1	2	2	1	1	1	1	3	3	4	5	4	3	4	4	5	4	4	3	3	2	3	3	2	4	4	4	5	5	6	6	6	1	1	1
2	32	3	1	1	2	2	2	2	2	1	2	1	1	1	1	1	1	1	1	1	1	3	1	5	3	4	2	6	3	4	1	6	3	4	3	5	2	2	4	6	2	1	1	6	5	6	1	1	1
1	31	2	3	2	3	3	3	3	3	2	3	3	3	2	2	2	2	2	2	2	1	1	1	2	5	6	2	2	5	5	2	5	5	5	1	5	2	2	5	6	5	6	6	2	6	6	1	1	1
2	44	4	4	1	1	2	2	3	1	1	2	3	3	2	1	2	2	1	1	1	3	5	4	5	4	4	5	5	3	2	4	3	3	2	4	3	5	5	3	3	3	3	4	4	5	6	3	2	2
1	38	3	3	3	3	3	3	3	3	3	3	3	3	2	2	2	2	2	2	2	1	1	1	1	5	6	2	1	5	5	2	5	4	4	2	4	2	2	5	5	5	5	5	5	5	5	1	1	1
2	30	3	3	3	3	2	2	3	3	3	3	3	3	2	2	2	2	2	1	1	3	3	2	3	4	4	4	3	4	4	4	5	3	2	3	2	2	2	2	3	3	3	4	4	5	5	1	1	1
2	44	4	5	1	1	1	2	2	2	1	2	2	3	1	1	1	1	1	1	1	2	5	4	4	4	4	4	4	4	4	4	4	3	3	3	3	5	2	4	4	2	2	6	4	6	6	2	2	2
1	46	2	5	2	3	2	3	3	3	3	3	3	3	1	1	1	1	1	1	1	2	4	3	5	2	5	3	4	5	4	2	4	4	5	2	4	2	2	5	5	4	6	6	5	5	6	3	4	2
2	32	3	3	3	3	3	3	3	3	3	3	3	3	1	1	2	1	1	2	2	5	5	3	4	4	5	4	2	5	5	4	5	3	5	1	3	1	2	4	6	4	5	6	6	6	1	1	1	1
2	21	4	4	3	2	2	2	3	3	3	3	3	3	1	1	1	2	1	1	1	2	5	3	4	1	1	6	6	1	1	6	1	4	1	5	1	5	1	1	1	1	1	2	2	1	2	3	3	2
2	36	3	2	2	3	2	2	3	3	3	1	3	3	2	1	2	1	1	1	2	2	5	3	1	2	4	6	1	4	2	4	4	5	3	1	3	1	1	1	4	5	3	5	5	3	2	1	1	1
2	36	3	5	2	3	3	3	3	3	2	3	3	3	1	1	1	1	1	1	1	4	3	2	5	4	5	5	5	4	5	6	4	2	4	1	2	5	5	4	2	3	4	4	4	4	5	2	1	2
2	38	4	3	1	1	1	2	2	1	1	2	2	2	1	1	1	1	1	1	1	5	1	1	6	1	1	6	6	1	2	6	1	1	5	5	3	5	5	3	3	5	2	1	1	1	1	2	2	2
2	40	5	4	1	1	1	1	2	1	1	1	2	2	1	1	1	1	1	1	1	3	4	3	4	2	4	4	5	4	4	4	1	3	3	5	3	5	1	1	2	1	2	4	4	2	4	4	3	3
2	34	4	1	1	2	3	1	1	1	1	1	1	3	1	1	1	1	1	1	1	3	5	4	5	2	2	4	5	2	2	4	1	3	3	4	5	4	5	2	2	2	2	1	2	1	2	2	2	2
2	43	4	4	3	3	3	3	3	3	2	3	3	3	2	2	2	2	2	2	2	2	1	1	1	4	6	2	2	4	4	4	4	4	5	2	3	2	2	1	1	1	1	6	4	2	1	1	1	1
2	26	2	3	3	2	3	3	3	2	2	3	2	3	1	1	1	1	1	2	1	1	5	3	5	4	2	6	6	1	4	5	1	2	3	2	4	2	5	4	4	4	5	1	6	2	6	1	1	1
2	34	3	4	2	3	3	3	3	3	3	3	3	3	1	1	1	1	2	2	1	2	1	1	4	5	4	4	5	5	4	4	2	3	5	4	3	4	2	4	4	3	4	3	2	4	5	1	1	3
2	40	3	3	2	3	3	2	3	3	3	3	3	3	2	2	1	1	2	2	2	3	1	2	2	1	4	4	4	2	5	3	5	3	3	3	5	3	4	4	4	4	4	5	5	5	5	2	1	2
1	30	1	4	1	2	3	2	2	3	1	1	1	3	2	1	1	2	1	1	1	2	1	2	2	1	2	5	5	4	4	5	5	2	5	4	4	3	6	2	1	1	1	5	1	5	5	1	1	1
1	27	3	4	2	3	3	3	3	2	3	3	3	3	1	1	1	2	2	1	2	3	3	1	4	4	6	4	4	4	5	5	4	3	5	3	4	3	4	4	5	4	5	6	6	6	6	1	2	1
1	47	4	4	1	2	3	2	3	1	2	3	3	3	2	1	1	1	1	1	1	4	3	2	4	4	4	4	4	4	5	4	4	3	2	4	3	5	3	4	4	4	4	4	3	5	5	2	1	1
2	31	3	3	3	3	3	3	3	3	3	3	3	3	2	2	2	2	2	2	2	1	4	2	3	1	5	5	2	5	5	3	5	2	5	2	4	2	2	5	6	5	5	6	6	5	5	1	1	1
1	50	4	4	1	2	1	2	3	1	3	3	3	2	1	1	1	1	2	2	2	1	3	3	4	4	4	4	4	3	3	4	4	3	2	3	3	4	2	4	3	2	3	4	4	2	2	3	3	4
1	38	3	3	2	3	3	3	3	3	3	3	3	3	2	1	2	2	2	2	1	2	1	1	4	4	6	4	4	4	6	5	4	4	5	2	4	2	4	6	6	4	6	5	6	4	5	1	1	1
1	29	3	3	2	3	3	3	3	3	3	3	3	3	2	2	2	2	2	2	2	3	1	1	1	5	5	1	1	6	6	3	5	5	3	4	4	3	1	5	6	4	5	6	6	5	6	1	1	1
2	42	4	4	2	1	1	1	3	1	1	3	1	3	1	1	1	1	1	1	1	1	3	3	1	4	4	5	5	3	3	5	4	4	5	3	3	3	5	1	2	2	2	1	5	2	1	1	1	1
1	29	3	3	3	3	3	3	3	3	3	3	3	3	2	1	1	2	1	1	1	3	1	1	4	4	4	5	5	3	5	4	4	3	5	2	3	2	2	4	4	4	3	5	5	4	5	1	1	1
2	36	3	4	2	2	2	2	3	2	1	2	2	2	1	1	1	1	1	1	1	4	1	1	4	4	4	5	4	4	5	5	3	2	5	2	2	3	4	5	6	4	6	6	6	5	6	3	3	3
2	41	4	4	2	2	2	2	3	2	2	2	2	3	2	2	2	2	2	2	2	1	1	1	3	3	4	4	4	4	5	4	2	3	4	4	2	5	2	4	4	4	5	5	5	4	6	2	1	1
2	30	3	5	1	2	2	2	2	2	1	2	2	2	1	1	1	1	1	1	1	5	6	5	4	5	5	6	4	1	2	6	2	2	3	3	3	3	4	2	4	4	4	4	1	4	2	4	3	1
2	22	3	4	2	3	3	3	3	3	3	3	3	3	2	2	2	2	2	2	2	1	1	1	1	5	6	2	2	5	5	2	5	5	4	3	4	3	2	5	6	5	6	6	6	6	6	1	1	1
1	38	3	3	2	3	3	3	3	3	3	3	3	3	2	2	2	2	2	2	2	1	1	1	1	6	6	1	1	6	6	1	6	5	3	3	3	2	1	6	6	4	6	6	6	6	6	1	1	1
1	35	3	3	2	2	1	1	1	2	3	2	2	3	2	2	2	2	2	2	2	1	1	1	3	6	5	2	3	5	5	3	4	5	5	3	3	4	2	6	6	4	4	4	5	4	6	4	4	2
1	45	3	3	2	3	3	3	3	3	3	3	3	3	2	2	1	1	1	1	1	3	3	2	5	3	4	4	4	4	5	5	5	4	5	2	3	3	3	3	5	3	4	5	4	5	6	2	2	1
2	38	4	4	1	2	3	3	3	2	3	3	3	3	1	1	1	1	1	1	1	4	4	3	4	3	3	4	4	4	5	5	3	2	3	3	3	2	5	3	3	1	1	4	4	4	5	4	4	4
1	37	3	3	3	3	3	3	3	3	3	3	3	3	2	1	1	2	2	2	1	3	2	1	6	6	3	4	6	3	4	5	2	3	2	2	1	3	4	3	3	3	2	4	3	3	3	2	3	2
1	33	3	4	2	3	2	2	2	2	2	2	3	3	2	1	1	1	1	1	1	4	4	2	4	4	4	4	4	4	6	5	4	3	2	3	4	3	4	4	4	4	4	3	4	3	5	3	2	1
1	26	3	4	3	3	3	2	3	3	2	2	3	3	2	2	2	2	2	2	2	1	1	1	1	5	6	2	1	5	6	1	5	5	5	1	3	1	1	6	6	5	6	6	6	6	6	1	2	1
1	31	4	4	2	2	3	3	3	3	2	2	3	3	1	1	1	1	2	2	2	2	1	1	4	4	2	5	4	2	4	5	2	2	2	4	3	5	5	4	4	2	4	5	5	6	5	2	2	2
2	22	2	4	3	3	3	3	3	3	3	3	3	3	1	2	1	1	2	2	2	1	3	2	3	4	6	3	3	4	6	3	4	4	5	2	3	1	2	5	6	4	6	5	5	5	6	1	1	1
1	41	4	5	1	1	1	2	2	1	1	1	2	2	1	1	1	1	1	1	1	4	2	3	6	6	2	5	6	1	6	5	2	1	3	4	3	4	6	1	1	1	1	4	1	4	2	4	4	4
1	30	4	4	2	2	2	2	2	2	2	2	2	3	1	1	1	2	2	2	2	3	2	3	1	5	5	2	2	5	5	4	4	4	3	3	2	4	2	4	4	4	5	5	5	5	6	1	1	1
2	18	4	4	2	2	3	2	3	2	2	2	3	3	1	1	1	1	1	1	1	4	3	3	4	4	4	4	4	3	4	4	4	3	5	5	1	5	1	3	3	2	4	4	4	5	4	1	1	1
1	38	3	3	3	3	3	3	3	3	3	3	3	3	2	2	2	2	1	1	1	4	4	1	4	5	5	4	5	3	6	5	5	2	2	4	3	5	2	4	6	4	5	5	5	5	6	1	1	1
2	22	3	4	2	3	3	1	1	1	2	2	3	3	2	1	2	1	1	1	1	2	4	3	4	4	5	4	4	4	6	4	2	3	4	3	3	5	2	4	5	4	5	4	5	4	4	1	1	1
1	27	3	4	2	3	3	2	2	2	2	3	3	3	2	1	1	1	2	2	2	1	2	2	2	5	5	2	2	5	5	2	4	4	4	2	3	4	4	5	5	4	5	6	6	6	6	1	1	1
2	21	3	3	2	2	3	2	3	3	3	3	3	3	2	1	1	1	2	2	2	2	3	3	2	5	5	2	4	5	5	2	5	3	3	4	3	3	2	4	5	4	5	6	5	6	6	2	2	1
1	33	3	3	2	2	3	2	2	2	2	3	3	3	1	1	1	1	1	1	1	3	4	3	4	3	2	5	4	4	4	4	2	2	2	4	3	4	4	3	3	2	2	2	3	5	5	2	2	3
2	38	5	5	1	1	1	1	1	1	1	1	2	2	1	1	1	1	1	1	1	4	5	4	4	1	1	4	4	4	4	4	1	2	1	4	1	4	4	4	1	1	1	2	4	4	4	2	2	3
2	37	3	4	2	3	3	3	3	3	3	3	3	3	2	2	2	1	2	1	2	3	1	1	4	4	4	4	4	3	4	5	4	3	5	4	2	4	4	2	4	2	2	5	5	5	6	1	1	1
2	36	3	4	2	2	2	2	3	3	2	1	1	3	1	1	1	1	1	1	1	2	4	3	4	4	4	4	4	4	4	5	2	3	3	4	5	5	6	4	4	2	2	6	4	6	6	1	1	1
2	18	3	3	3	3	3	3	3	3	3	3	3	3	2	2	2	2	2	2	2	1	1	1	1	5	5	2	2	5	6	5	5	5	5	2	3	4	1	6	6	5	5	6	6	6	6	1	1	1
2	26	4	5	2	3	3	3	3	2	2	3	3	3	1	1	1	1	1	1	1	3	3	3	5	4	3	4	4	2	4	5	4	3	1	5	3	5	3	2	3	1	2	5	4	6	6	1	1	1
2	62	3	3	2	3	2	2	2	2	1	2	3	3	2	1	2	2	2	1	1	4	4	3	5	4	4	4	4	2	2	5	2	2	5	1	3	1	5	4	4	4	6	2	2	2	1	3	3	3
2	60	4	5	2	2	2	2	2	2	2	3	3	3	1	1	1	1	1	1	1	2	4	3	5	4	4	4	4	4	4	4	4	2	2	3	2	4	4	2	4	2	2	5	4	5	5	1	2	2
2	31	3	3	2	3	3	3	3	3	2	3	3	3	1	1	1	1	2	2	2	4	4	3	5	4	4	4	4	4	4	5	4	3	3	2	3	2	4	4	4	4	4	4	4	5	6	1	1	1
1	31	3	4	2	2	2	2	2	3	2	2	3	3	1	1	1	1	1	1	1	3	6	4	5	4	4	5	5	4	5	5	3	3	5	1	5	4	2	4	5	2	5	5	5	4	4	1	1	1
2	28	2	3	3	3	3	3	3	3	3	3	3	3	2	2	2	2	2	2	2	1	1	1	2	6	6	1	2	6	6	2	6	5	5	1	5	1	1	6	6	6	6	6	6	6	6	2	1	2
2	22	1	3	3	3	3	3	3	3	3	3	3	3	2	2	2	2	2	2	2	2	1	1	4	4	6	4	5	5	6	4	5	5	5	5	5	1	5	6	6	5	6	6	5	6	6	4	2	2
2	27	3	4	2	1	2	2	3	3	1	3	3	3	1	1	1	1	2	2	2	1	5	4	4	4	6	4	5	6	5	5	3	4	2	3	5	3	4	5	6	3	6	5	3	6	6	1	1	1
2	43	3	2	3	3	3	3	3	3	3	3	3	3	2	2	2	2	2	2	2	1	1	1	4	5	5	4	4	4	5	4	4	4	4	2	5	4	4	5	5	5	5	5	5	4	5	1	1	1
2	28	3	3	3	3	3	3	3	3	3	3	3	3	2	2	2	2	2	2	2	1	1	1	2	5	5	2	1	5	5	3	4	4	3	3	3	3	3	4	5	4	5	5	5	5	5	1	2	3
1	41	3	3	3	3	3	3	3	3	3	3	3	3	2	2	2	2	2	2	2	1	2	1	2	4	6	2	3	6	6	2	5	4	5	2	4	2	1	5	6	5	6	5	5	5	5	1	4	3
2	37	3	4	2	3	3	3	3	3	3	3	3	3	2	2	2	2	2	2	2	2	1	1	2	4	6	2	4	5	6	3	4	5	5	5	4	5	4	5	5	4	6	6	6	5	6	1	2	1
1	35	4	3	2	3	3	3	3	3	3	3	3	3	2	2	2	2	2	2	2	1	2	1	2	5	6	2	2	5	5	2	4	5	4	4	3	4	4	5	6	5	5	5	5	5	6	1	1	1
2	24	3	3	3	3	3	3	3	3	3	3	3	3	2	2	2	2	2	2	2	1	1	1	2	4	5	2	2	5	5	2	5	5	5	4	3	3	3	5	6	4	6	5	5	5	5	1	1	1
1	32	3	3	3	3	3	3	3	3	3	3	3	3	1	1	1	2	2	2	2	2	2	1	3	6	6	2	4	6	6	1	4	3	5	2	5	2	1	6	6	5	6	6	6	5	5	1	1	1
1	38	4	3	1	3	3	2	3	3	3	3	3	3	1	2	2	2	2	2	2	2	4	2	4	5	4	4	5	4	3	5	3	4	4	4	1	5	4	5	4	4	4	6	5	5	5	4	1	1
2	31	2	3	3	3	3	3	3	3	3	3	3	3	2	2	2	2	2	2	2	1	1	1	2	5	6	3	2	6	5	3	4	5	5	2	4	2	4	6	6	6	6	5	5	5	6	1	1	1
2	31	3	4	2	2	2	2	3	2	2	2	2	3	2	1	1	2	1	1	1	2	1	2	4	4	4	4	4	3	4	4	3	2	5	4	5	3	4	3	4	4	4	4	4	4	3	4	4	4
1	31	1	3	3	3	3	3	3	3	3	3	3	3	2	2	2	2	2	2	2	1	1	1	1	6	6	6	1	6	6	1	6	5	5	1	5	1	1	6	6	6	6	6	6	6	6	1	1	1
2	36	3	3	3	3	3	3	3	3	3	3	3	3	2	2	2	2	2	2	2	1	2	2	3	5	5	3	3	5	4	4	4	4	4	2	4	2	2	5	5	5	5	5	5	5	4	1	1	2
2	36	3	3	2	2	2	2	3	2	2	3	3	3	2	2	2	2	2	2	2	3	1	1	5	2	4	5	5	4	4	4	4	3	3	4	3	5	4	4	4	4	4	4	4	4	4	2	1	1
2	33	3	3	3	3	3	3	3	3	3	3	3	3	2	2	2	2	2	2	2	1	1	1	3	5	6	4	3	5	5	4	4	5	5	4	3	4	4	6	6	6	6	6	6	6	6	1	1	1
1	33	3	3	1	1	1	2	2	2	2	2	3	3	1	1	1	1	1	1	1	3	3	3	3	2	2	5	5	5	4	5	2	2	2	3	3	3	2	2	2	2	2	1	1	2	1	1	1	1
2	39	4	1	1	2	2	2	3	2	2	3	3	3	2	1	1	1	2	2	2	2	1	2	2	5	6	3	4	5	4	3	3	3	3	4	4	4	5	5	5	5	6	4	3	4	5	2	2	2
2	30	3	3	3	3	3	3	3	3	3	3	3	3	2	2	2	2	2	2	2	1	1	1	1	6	6	1	2	6	6	1	5	2	5	1	5	2	5	6	6	6	6	6	6	6	6	1	1	1
2	26	1	1	3	3	3	3	3	3	3	3	3	3	2	2	2	2	2	2	2	1	1	1	1	5	5	2	2	5	6	2	6	5	5	1	5	1	2	6	6	6	6	6	6	6	6	1	1	1
1	25	4	3	1	2	2	2	3	3	3	3	3	3	1	1	1	1	2	2	2	4	1	1	4	4	6	4	5	6	5	2	1	3	5	2	3	2	5	5	6	4	6	4	4	4	4	1	1	1
2	42	3	3	3	3	3	3	3	3	3	3	3	3	2	2	2	2	2	2	2	1	1	1	2	5	5	2	3	5	5	3	4	4	5	1	4	2	2	5	5	5	5	5	2	5	6	1	1	1
2	38	3	3	3	3	3	3	3	2	3	3	3	3	2	2	2	2	2	2	2	1	3	1	4	5	5	2	5	5	3	2	3	5	5	1	5	2	5	5	6	5	6	5	5	4	5	1	1	1
2	46	3	2	3	2	3	2	2	2	2	3	3	3	2	2	2	2	2	2	2	2	2	3	3	4	4	4	4	4	4	2	4	3	2	2	2	2	4	4	4	4	4	4	5	5	5	2	2	2
2	42	3	3	3	3	3	3	3	3	3	3	3	3	2	2	2	2	2	2	2	2	1	1	4	5	5	3	4	5	4	4	4	4	4	2	3	2	4	5	5	4	5	5	5	4	5	3	2	2
2	44	3	3	3	3	3	3	3	3	3	3	3	3	2	2	2	2	2	2	2	1	1	1	2	5	6	2	2	6	6	2	6	5	5	2	5	2	2	6	6	6	6	5	5	5	5	1	1	1
1	28	3	3	3	3	3	3	3	3	3	3	3	3	2	2	2	2	2	2	2	2	1	1	2	5	6	2	2	6	6	2	5	5	3	1	3	2	2	6	6	6	6	5	6	5	6	1	1	1
2	34	3	3	3	3	3	3	3	3	3	3	3	3	2	2	2	2	1	1	1	2	2	1	4	3	4	5	2	4	4	5	3	3	4	4	3	2	2	5	5	5	5	2	2	3	5	1	2	4
1	44	5	4	1	1	1	1	1	1	1	1	1	1	1	1	1	1	1	1	1	5	1	1	6	4	4	4	5	4	2	4	2	3	4	5	2	5	2	4	4	4	4	5	4	5	5	1	1	1
2	37	4	5	1	3	2	1	2	2	1	2	3	2	1	1	2	1	2	2	2	1	4	2	2	2	6	4	4	5	5	3	2	5	5	5	3	5	6	5	6	6	6	5	6	4	5	4	3	4
1	36	3	3	2	3	3	3	3	3	3	3	3	3	2	2	2	1	2	2	2	1	2	2	4	4	5	2	2	5	6	2	4	4	3	3	3	2	2	5	6	4	5	5	5	5	6	2	2	2
2	45	3	2	1	1	1	1	2	1	1	1	1	2	1	1	1	2	2	2	2	1	1	1	2	5	5	2	4	6	6	2	5	4	5	4	4	5	2	5	6	5	6	6	5	5	5	1	1	1
2	50	4	3	1	2	2	2	3	3	1	2	3	3	2	2	1	2	2	1	1	2	2	1	4	5	6	3	4	5	4	3	4	4	4	3	3	5	3	5	6	5	5	5	5	5	6	2	2	2
2	34	3	1	2	2	3	3	3	2	3	3	3	3	2	1	2	1	2	2	1	3	4	3	4	4	5	5	5	4	5	4	4	3	3	2	3	3	4	5	5	4	5	4	4	4	5	2	1	1
2	35	3	3	2	3	3	2	3	3	2	3	3	3	2	1	1	1	2	2	2	1	1	1	3	5	5	2	4	3	3	4	2	4	4	4	3	4	4	3	3	3	4	5	5	5	6	3	2	2
1	45.3415	4	2	2	2	3	2	3	1	2	2	3	2	1	1	1	1	2	2	1	1	3	3	5	2	4	4	5	2	4	4	2	4	3	3	3	3	4	2	2	2	2	4	4	4	4	2	1	2
1	47.3374	3	3	2	2	3	3	3	3	3	3	3	3	2	2	2	2	2	2	2	1	2	1	2	5	6	2	3	6	6	3	6	5	5	1	3	3	2	6	6	6	6	6	6	5	6	1	1	1
1	44.2902	4	4	2	3	3	3	3	3	3	3	3	3	2	1	2	1	2	1	1	3	1	1	4	4	6	5	5	6	6	4	4	3	3	2	4	5	5	5	5	4	6	4	5	5	6	1	1	3
1	27.4196	2	2	3	3	3	3	3	3	3	3	3	3	2	2	2	2	2	2	2	2	2	1	2	4	6	3	3	5	6	2	4	4	5	2	4	2	2	5	6	5	6	5	5	4	4	1	1	1
1	27.5264	3	4	3	3	3	3	3	3	3	3	3	3	2	1	1	2	1	1	1	3	1	1	4	4	3	4	4	3	6	4	3	4	2	3	3	3	5	2	2	1	2	5	5	4	2	1	1	1
1	22.4723	3	3	2	3	3	3	3	3	2	3	3	3	2	1	2	1	2	2	1	3	1	1	4	5	3	4	3	4	5	4	4	4	2	3	3	2	4	3	4	3	4	5	5	6	6	1	2	1
2	56.5311	4	4	2	3	3	3	3	3	3	3	3	3	2	2	1	1	1	2	2	1	1	1	4	5	5	4	4	4	4	4	4	4	4	3	3	4	4	4	5	4	5	5	5	5	6	1	1	1
2	42.4641	5	4	1	1	1	2	2	1	2	2	2	3	1	1	1	1	1	1	1	4	6	4	5	2	2	5	5	2	2	5	2	1	3	4	3	5	5	2	2	1	5	5	5	4	5	3	3	3
1	47.7399	3	3	2	3	3	3	3	3	3	3	3	3	2	2	2	2	2	2	2	1	2	1	3	6	6	2	2	6	6	2	5	5	5	4	3	3	4	5	5	4	5	6	6	5	6	1	1	2
2	41.6838	3	3	2	2	1	2	2	2	2	3	3	2	1	1	1	1	1	1	1	4	4	3	4	3	4	5	4	4	2	5	2	2	1	4	3	5	5	4	4	2	2	1	1	1	1	2	2	2
2	40.7283	4	5	2	1	1	1	1	1	1	1	1	3	1	1	1	1	1	1	1	4	4	3	3	2	3	4	4	2	2	3	2	2	1	2	2	4	5	2	2	2	2	2	2	3	2	3	3	3
1	31.3566	2	2	2	3	3	3	3	3	3	3	3	3	1	2	2	2	1	1	2	2	2	1	4	4	5	5	4	5	5	4	5	3	5	2	3	2	5	6	6	5	6	5	6	5	6	1	1	1
1	31.7399	2	3	3	3	3	3	3	3	3	3	3	3	2	2	2	2	2	2	1	1	2	1	3	4	6	4	2	3	6	4	6	4	5	2	3	2	1	5	3	2	6	6	6	6	6	1	1	1
1	37.8946	4	4	3	3	3	3	3	3	3	3	3	3	2	2	2	2	2	1	1	3	4	3	4	2	5	4	4	5	5	4	4	4	5	4	3	5	5	5	5	4	5	6	6	5	6	1	1	1
2	58.7899	4	4	1	2	2	1	2	2	1	2	2	2	2	2	1	2	1	1	1	2	4	3	5	4	2	4	4	2	4	5	4	3	4	3	4	4	4	4	5	4	4	4	5	5	5	1	1	1
1	43.3073	3	3	2	3	3	3	3	3	3	3	3	3	2	2	2	2	2	2	2	1	1	1	2	5	6	3	3	5	6	3	5	4	4	2	3	2	2	5	5	4	5	5	5	5	5	1	1	1
2	35.8658	4	3	1	3	2	2	3	3	1	2	3	3	2	2	1	1	2	2	2	2	1	1	4	6	6	4	4	4	6	5	5	4	4	5	3	5	1	4	6	4	6	6	6	6	6	1	1	1
2	34.5873	3	4	1	2	2	2	3	2	2	3	3	3	1	1	1	1	2	2	2	2	3	3	3	4	5	3	5	5	3	2	3	4	5	2	5	2	5	6	6	5	6	6	6	6	5	4	2	4
1	32.8734	4	4	2	3	3	2	3	3	3	3	3	3	1	1	1	1	1	1	1	4	2	3	5	4	4	4	5	4	4	5	4	3	3	3	2	4	4	4	4	4	4	3	3	3	4	3	3	3
2	31.6632	2	3	3	3	3	3	3	3	3	3	3	3	2	2	2	2	2	2	2	1	1	1	2	6	5	2	3	6	6	3	5	5	4	2	4	2	2	6	6	6	6	5	5	5	5	1	1	1
2	42.8337	3	3	3	3	3	3	3	3	3	3	3	3	2	2	2	2	2	2	2	1	2	2	2	4	4	3	3	4	5	3	4	5	5	1	5	2	2	4	4	4	5	6	6	6	6	1	1	1
1	19.1239	2	4	3	3	3	3	3	3	3	3	3	3	2	2	2	2	1	2	2	1	2	1	2	5	4	2	2	5	5	2	5	4	2	4	4	2	4	4	5	4	5	5	5	5	6	1	1	1
2	45.8015	3	4	2	3	3	3	3	3	2	3	3	3	1	1	1	1	2	2	1	2	5	3	2	5	5	4	5	5	2	5	1	5	5	5	5	5	5	5	5	4	5	4	4	2	2	1	1	1
2	43.5236	2	3	2	3	3	3	3	3	3	3	3	3	2	1	2	1	2	2	2	2	2	1	3	5	6	2	3	6	5	2	4	4	4	2	3	2	2	5	6	5	6	6	6	6	6	2	1	2
2	46.8775	3	4	2	3	3	3	3	3	3	3	3	3	2	2	2	2	2	2	2	1	2	1	2	5	5	2	2	5	6	2	5	4	5	2	3	2	4	5	5	5	5	6	6	5	6	1	1	1
2	22.2724	3	2	2	3	3	3	2	2	3	3	3	3	2	2	2	2	1	2	2	1	1	2	3	5	5	4	3	4	3	4	6	5	5	3	3	2	5	6	6	5	6	4	5	5	5	4	4	4
2	41.807	3	3	2	3	3	3	3	3	3	3	3	3	1	1	2	1	1	1	1	2	4	2	3	6	4	4	4	4	5	4	3	4	5	2	3	2	2	3	5	4	6	5	5	5	6	1	2	1
2	32.3504	3	4	2	3	3	2	3	3	2	3	3	3	2	2	2	1	2	2	2	2	2	2	2	5	6	2	4	6	4	3	4	5	4	4	5	4	4	6	6	4	6	4	5	4	4	1	1	1
2	43.2882	3	3	2	3	3	3	3	3	3	3	3	3	2	2	2	2	2	2	2	2	3	2	2	5	5	4	4	5	5	2	3	4	4	2	2	2	2	5	5	5	6	5	5	4	4	1	1	1
1	37.8508	3	4	1	2	3	3	3	2	3	3	3	3	1	1	1	1	1	1	1	3	1	1	4	5	3	4	4	3	4	4	3	3	4	4	2	4	3	3	3	3	3	3	3	3	3	3	4	3
2	52.5339	3	4	1	2	2	2	2	2	2	3	3	3	2	1	1	1	1	1	1	2	3	3	4	4	4	4	5	4	4	4	4	3	3	3	3	3	5	5	5	5	5	4	4	4	3	2	4	3
1	39.8467	4	4	2	2	2	3	3	3	2	2	3	2	1	2	1	1	1	2	1	2	3	3	2	3	2	4	5	3	3	4	4	3	3	4	4	4	4	3	3	3	3	3	3	3	3	2	2	3
2	32.8104	3	4	3	3	3	3	3	3	3	3	3	3	2	2	2	2	2	2	2	2	3	3	4	5	6	4	4	4	5	4	3	2	4	2	4	5	5	4	4	4	5	5	5	5	6	1	1	1
1	44.0356	5	5	1	2	2	2	2	2	2	2	2	2	1	1	1	1	1	1	1	3	1	1	4	5	5	2	3	5	5	3	4	3	4	4	5	2	2	4	4	4	4	4	4	5	6	2	2	1
1	24.5202	3	3	3	3	3	3	3	3	3	3	3	3	2	2	2	2	2	2	2	2	1	1	2	5	6	2	2	5	6	2	5	4	4	4	3	2	2	5	6	5	6	6	6	5	6	1	1	1
1	38.5489	3	3	3	3	3	3	3	3	3	3	3	3	2	2	2	2	2	2	2	1	1	1	2	5	5	2	2	4	6	2	5	4	5	4	3	2	2	4	6	4	6	6	6	6	6	1	1	1
2	34.4695	5	4	3	1	1	1	2	1	1	3	2	3	2	1	2	1	2	2	1	3	3	3	4	1	4	5	4	4	2	4	2	3	4	4	3	5	5	2	4	2	2	2	2	2	6	1	1	2
2	52.4134	4	4	1	2	1	2	2	2	1	2	3	2	1	1	1	1	2	1	2	4	4	4	4	4	4	4	5	2	2	5	2	2	3	3	3	2	2	4	5	4	4	6	6	6	6	1	3	3
1	21.2457	3	2	2	2	2	2	3	3	3	3	3	3	2	2	2	2	1	1	1	2	1	1	4	4	4	4	5	4	5	4	4	4	2	3	3	3	4	4	5	4	4	4	5	5	6	1	2	1
2	46.1875	4	4	1	1	2	2	2	1	1	2	2	2	2	2	2	2	2	2	1	2	2	2	4	4	4	4	4	3	3	5	4	3	3	2	2	5	5	4	4	3	4	4	5	4	5	2	1	1
2	25.306	4	5	1	1	2	2	2	2	1	1	3	2	1	1	1	1	1	1	1	5	5	4	4	2	3	5	4	3	4	4	3	3	1	4	2	4	5	3	2	2	3	3	3	2	4	2	1	2
2	45.306	4	4	2	2	1	2	2	2	2	3	3	3	1	1	1	1	1	2	1	3	5	3	5	3	4	4	5	4	4	5	2	2	5	4	4	5	5	4	3	4	2	4	2	2	3	2	3	3
2	37.5825	4	4	1	2	2	1	2	2	2	3	3	2	2	1	1	1	1	1	1	3	4	3	5	5	3	5	6	4	2	4	1	2	4	4	2	4	5	4	6	2	4	3	5	3	4	1	1	1
2	51.5948	4	4	1	2	2	2	2	2	2	3	3	2	1	2	1	2	2	2	2	1	4	2	4	6	6	1	4	6	2	4	1	4	5	4	3	3	5	6	6	6	5	6	6	5	5	3	3	4
2	35.5209	2	4	3	2	2	3	3	3	2	3	3	3	2	2	2	2	2	2	2	2	1	1	2	5	5	2	2	5	5	2	5	4	3	4	3	3	2	5	5	4	4	5	5	6	6	1	1	1
2	26.9131	2	3	3	3	3	3	3	3	3	3	3	3	2	2	2	2	2	2	2	2	1	1	3	5	5	2	2	6	6	2	5	5	5	3	3	4	1	4	5	4	6	5	5	5	5	1	1	1
2	39.6797	2	3	2	3	3	3	3	3	3	3	3	3	2	2	2	2	2	2	2	1	1	1	2	4	5	3	3	5	5	2	4	4	5	2	3	2	2	5	5	4	5	4	5	4	6	2	1	1
1	28.1971	1	3	3	3	3	3	3	2	3	3	3	3	2	2	2	2	2	2	2	1	2	2	3	4	6	2	2	5	5	4	4	4	5	3	3	2	2	6	6	6	6	5	6	5	4	1	1	1
2	27.9836	3	4	2	2	2	2	3	2	3	3	3	3	2	2	1	1	2	2	2	2	4	3	4	4	5	4	5	4	5	4	3	4	5	3	2	5	5	5	4	4	5	6	6	5	5	1	1	1
2	31.9535	2	4	2	3	2	3	3	3	3	3	3	3	2	1	2	2	1	1	1	2	1	1	4	4	4	5	4	5	3	4	3	3	5	3	3	2	4	4	5	4	6	3	3	3	3	2	1	1
1	22.872	1	3	3	3	3	3	3	3	3	3	3	3	1	2	1	1	1	2	1	2	2	4	2	5	6	2	1	4	5	1	4	3	5	1	3	1	3	6	6	4	5	3	6	6	6	1	1	1
2	39.5291	3	2	1	2	1	1	2	3	1	2	3	3	2	2	2	2	2	2	2	1	1	2	4	5	4	4	4	5	5	3	4	3	5	1	3	2	3	5	5	5	6	4	4	2	2	3	3	3
2	31.5975	3	3	3	3	3	3	3	3	3	3	3	3	2	2	2	2	2	2	2	2	1	1	2	4	5	2	2	6	6	2	4	4	5	1	3	2	2	4	5	4	5	6	6	6	6	1	1	1
2	26.6311	3	3	2	3	2	2	3	2	2	3	3	2	1	1	1	1	1	1	1	3	2	2	3	5	6	3	4	5	3	4	3	3	3	2	3	2	5	5	5	6	5	3	3	3	2	1	2	1
2	35.9507	2	3	3	3	3	3	3	3	3	3	3	3	2	2	2	2	2	2	1	1	2	2	3	5	6	2	4	5	5	4	4	1	5	1	4	2	2	5	5	5	5	6	5	5	5	1	1	1
2	21.295	3	3	2	3	3	3	3	3	3	3	3	3	1	2	1	2	1	1	1	5	1	1	4	4	5	4	4	4	4	3	4	2	4	5	3	5	5	4	4	4	4	2	2	5	6	3	3	4
2	28.0548	3	3	3	3	3	3	3	3	3	3	3	3	2	2	2	2	2	2	2	1	1	1	2	6	6	2	2	6	6	2	5	5	5	1	5	1	2	6	6	5	6	6	6	6	6	1	1	1
1	31.2608	3	3	2	3	3	3	3	3	2	3	3	3	2	2	2	2	2	2	2	3	2	2	2	5	5	2	2	5	5	2	5	4	2	4	3	5	3	4	5	2	5	4	4	2	2	1	1	1
2	24.1752	3	3	3	3	3	3	3	3	3	3	3	3	2	2	2	2	2	1	1	3	1	1	4	4	5	4	3	4	5	4	3	3	5	2	4	2	2	5	5	4	6	4	5	4	5	1	1	1
2	26.1547	2	3	2	3	3	3	3	3	3	3	3	3	2	2	2	2	2	1	1	2	1	1	3	4	6	3	3	5	6	2	5	4	5	2	3	2	2	5	5	4	6	5	5	6	6	1	1	1
2	29.4237	3	4	3	3	3	3	3	3	3	3	3	3	2	2	2	2	2	2	2	1	1	1	3	4	5	3	4	5	5	3	4	4	5	1	5	3	4	5	6	4	5	6	6	6	6	1	1	1
1	37.3333	4	1	2	2	2	2	2	1	2	3	3	3	2	1	1	1	2	2	1	2	2	2	4	5	5	2	4	5	5	2	5	5	4	2	2	2	3	5	6	6	5	5	5	5	6	1	1	1
2	54.423	4	3	2	2	1	2	2	1	1	1	2	2	2	1	1	1	2	2	1	3	5	4	4	5	4	4	5	4	4	4	2	4	4	3	3	4	6	3	5	4	4	4	4	4	4	3	3	3
2	38.5763	2	3	3	3	3	3	3	3	3	3	3	3	2	2	2	2	2	2	2	1	1	1	2	6	6	2	1	6	5	2	5	5	5	2	4	2	5	5	6	4	6	6	1	6	6	1	1	1
2	52.6407	3	4	2	2	2	2	3	2	3	3	3	2	2	1	1	1	2	1	1	2	4	3	4	4	4	4	4	4	4	4	4	3	4	2	3	4	4	4	5	4	5	4	4	4	5	2	2	2
2	31.6824	4	4	1	2	1	1	2	2	1	2	3	3	1	1	1	1	1	1	1	4	5	4	5	2	3	5	5	2	3	6	2	1	3	5	3	5	6	1	1	1	1	1	2	5	6	4	4	4
2	45.295	4	5	2	2	2	2	3	3	2	3	3	2	1	1	1	1	2	2	2	4	5	3	5	5	5	4	5	5	3	4	2	2	3	3	5	4	6	5	5	4	4	3	3	4	4	1	1	1
2	24.7392	4	5	3	3	3	3	3	3	3	3	3	3	2	2	2	2	2	2	2	3	2	1	4	5	4	5	4	4	4	5	3	3	1	4	2	5	4	3	3	2	2	3	4	4	6	1	1	1
2	37.3005	3	1	2	2	2	2	3	3	3	3	3	3	1	1	1	1	2	2	2	2	1	1	2	5	5	2	1	5	5	1	5	4	5	1	5	2	2	5	5	5	5	6	6	5	5	2	1	2
2	40.1533	3	3	3	3	3	3	3	3	3	3	3	3	2	2	2	2	2	2	2	1	1	1	3	6	6	2	2	6	6	2	4	5	5	1	4	2	2	6	6	5	6	5	5	5	6	1	1	1
2	42.7269	3	3	3	3	3	3	3	3	3	3	3	3	2	2	2	2	2	2	2	1	1	1	2	5	5	2	1	5	5	1	5	5	5	1	5	1	1	5	5	4	6	6	6	6	6	1	1	1
2	49.3525	3	3	3	3	3	3	3	3	3	3	3	3	2	2	2	2	2	2	2	1	2	1	4	5	6	2	2	6	5	4	5	5	5	1	5	2	2	6	6	5	5	5	5	3	5	1	1	1
2	48.6489	3	3	2	3	3	3	3	2	2	3	3	3	1	2	1	1	2	2	2	2	1	1	4	5	5	4	3	5	5	4	4	4	3	2	3	2	2	4	5	4	6	4	4	4	4	1	1	1
1	30.2615	3	4	3	3	3	3	3	3	3	3	3	3	2	1	2	2	2	1	1	2	1	1	4	5	5	4	4	5	6	3	4	4	4	5	3	4	4	5	5	4	6	5	5	6	6	1	1	1
2	45.6674	4	3	1	3	2	2	3	2	3	3	3	3	2	2	2	2	2	2	2	1	1	1	4	4	5	4	3	4	3	5	3	4	5	4	2	5	4	4	4	4	4	6	6	6	6	2	1	2
1	45.9959	4	3	1	2	3	3	2	3	3	3	3	3	2	2	2	2	2	2	2	2	1	1	4	2	2	5	5	2	4	4	4	4	2	4	2	5	4	4	4	4	4	4	3	4	4	3	4	3
2	30.6721	3	2	2	2	3	2	3	3	2	3	3	3	1	1	1	1	2	1	1	3	1	1	5	4	4	4	4	4	5	5	4	2	4	2	4	3	4	5	4	4	6	4	4	4	4	1	1	1
2	30.1711	4	3	2	3	3	3	3	3	3	3	3	3	2	1	2	2	1	1	1	3	1	1	4	3	4	5	5	4	3	4	3	3	2	4	4	4	4	4	5	4	6	4	4	3	5	2	1	1
2	50.9322	3	2	2	3	3	3	3	3	3	3	3	3	2	2	2	2	2	2	2	1	2	1	4	4	5	3	4	5	5	4	3	4	5	1	2	2	4	5	6	4	5	5	5	5	6	1	1	1
1	37.8535	3	1	3	3	3	3	3	3	2	2	3	3	2	2	2	2	2	2	2	1	1	1	2	5	5	1	1	5	6	1	5	5	3	1	2	1	1	4	4	2	4	6	6	6	6	1	1	1
2	41.859	2	3	3	3	3	3	3	3	3	3	3	3	2	2	2	2	1	1	1	1	2	2	2	5	5	2	2	5	5	1	5	5	5	2	4	2	2	5	5	4	5	5	5	5	5	1	1	1
2	41.6235	3	3	3	3	3	3	3	3	3	3	3	3	2	2	2	1	1	1	1	2	3	3	2	5	5	2	2	5	5	1	2	4	4	1	5	4	2	5	4	6	5	4	4	4	2	1	2	2
1	44.5832	3	4	1	2	3	3	3	3	2	3	3	2	1	2	1	1	1	1	1	3	3	3	4	3	4	5	5	5	2	3	1	3	2	3	3	4	5	4	4	4	4	4	5	5	4	1	3	1
2	42.1465	2	3	1	3	3	3	3	3	2	3	3	3	2	2	2	2	2	2	2	2	1	1	3	5	6	2	3	5	5	2	4	4	5	3	4	4	2	6	5	4	6	5	5	4	5	1	2	1
2	44.0356	3	3	3	3	3	3	3	3	2	3	3	3	2	2	2	2	2	2	2	1	4	2	2	4	2	2	2	4	6	2	5	2	5	5	1	5	1	5	6	6	6	5	5	2	5	1	1	1
1	39.321	3	4	2	3	3	3	3	3	3	3	3	3	2	2	2	2	2	2	2	2	2	2	2	6	6	2	2	5	6	3	5	4	3	4	3	2	2	5	5	4	5	6	6	6	6	1	1	1
2	31.5647	2	3	3	3	3	3	3	3	3	3	3	3	2	2	2	2	2	2	2	1	1	1	2	6	6	1	1	5	5	1	5	5	5	1	5	1	4	6	6	6	6	6	6	6	6	1	1	1
1	36.9966	3	3	3	3	3	3	3	3	3	3	3	3	2	1	1	1	2	2	2	3	1	1	4	5	5	4	4	4	5	4	3	4	3	2	3	2	5	3	3	3	4	5	5	5	6	2	1	1
2	31.7016	2	3	2	3	3	3	3	2	3	3	3	3	2	2	2	2	2	2	1	2	4	3	2	4	5	2	2	5	5	2	5	3	5	1	3	2	4	5	5	5	5	4	5	5	6	1	1	1
1	31.6879	3	3	2	3	3	3	3	3	3	3	3	3	2	1	2	2	2	2	2	1	1	1	2	5	6	2	2	6	6	2	5	5	5	5	3	5	2	6	6	6	6	6	6	6	5	1	1	1
1	41.7057	2	2	3	3	3	3	3	3	3	3	3	3	2	2	2	2	1	1	2	2	1	1	2	4	5	1	2	6	4	4	4	4	5	1	4	2	1	6	5	4	6	6	6	6	6	1	1	1
2	28.8515	2	4	3	3	3	3	3	3	3	3	3	3	2	2	2	2	2	2	1	1	2	3	2	5	6	2	2	5	6	2	6	5	5	3	3	4	2	5	5	5	5	5	5	5	5	2	2	2
1	33.191	1	3	3	3	3	3	3	3	3	3	3	3	2	2	2	2	2	2	2	1	1	1	3	5	5	2	2	5	5	3	5	5	5	2	3	2	3	6	6	4	6	6	6	6	6	1	1	1
2	39.7837	3	3	3	3	3	3	3	3	3	3	3	3	2	2	2	2	2	2	2	1	1	1	3	6	6	2	2	6	6	1	6	5	5	2	5	2	3	6	6	6	6	5	6	5	6	1	1	1
2	30.8665	3	4	1	3	3	3	3	3	3	3	3	3	2	1	1	1	2	2	1	2	1	1	4	5	5	3	4	5	5	3	4	3	5	2	1	4	2	5	5	4	5	3	4	2	4	1	1	1
1	51.9014	3	3	2	3	3	3	3	3	3	3	3	3	2	2	2	2	2	1	1	3	2	2	4	4	4	4	5	4	6	4	4	4	5	3	4	3	1	6	6	6	5	5	5	5	6	2	1	1
1	42.475	4	3	2	2	2	2	2	2	1	2	3	3	2	2	1	1	1	1	1	2	2	3	4	4	4	5	5	4	4	4	3	3	3	5	1	4	4	4	4	2	4	4	4	5	4	2	2	3
1	48.9363	3	3	2	3	3	2	3	3	3	3	3	3	2	2	2	2	2	2	2	1	3	3	2	4	5	2	2	2	4	2	4	4	4	4	2	4	2	4	4	4	5	5	5	5	5	1	1	1
2	46	4	4	1	1	1	1	1	1	1	1	1	1	2	1	2	2	2	2	2	3	5	3	4	4	5	4	5	4	4	4	3	3	5	4	2	3	4	4	3	3	3	4	4	4	4	2	2	3
1	46	4	3	2	3	2	2	3	3	2	3	3	3	2	2	2	2	2	2	2	2	4	2	4	5	4	3	4	4	4	4	3	3	3	4	2	4	4	4	4	4	5	4	4	4	2	3	4	4
2	21	2	2	3	3	3	3	3	3	3	3	3	3	2	2	2	2	2	2	2	1	1	1	2	5	6	1	1	6	6	2	6	5	5	2	5	2	1	6	6	6	6	5	5	5	6	1	1	1
2	21	3	1	3	3	3	3	3	3	3	3	3	3	2	1	2	2	1	1	1	3	1	1	4	1	2	4	5	3	4	4	2	3	2	4	4	3	4	4	4	3	4	6	6	5	6	1	1	4
2	29	2	3	3	3	3	3	3	3	3	3	3	3	2	2	2	2	2	2	2	1	1	1	2	5	6	2	2	5	5	1	5	1	5	2	3	2	2	5	6	5	6	6	5	5	5	1	1	1
1	29	3	3	3	3	3	3	3	3	3	3	3	3	1	2	2	2	2	2	2	1	1	1	4	5	6	4	4	5	6	5	5	5	5	2	2	5	2	6	6	5	6	6	6	5	6	1	1	1
1	42	5	4	1	1	2	2	2	2	2	2	2	3	1	1	1	1	1	1	1	2	3	2	5	4	4	5	5	4	3	4	2	3	4	4	1	5	5	3	3	3	4	4	4	5	5	2	2	2
2	45	4	4	2	2	2	1	1	1	1	2	3	3	2	1	2	1	1	1	1	4	4	3	4	3	3	4	4	3	3	4	3	3	3	2	2	4	5	3	4	5	5	4	4	5	5	2	2	2
2	38	2	4	3	3	3	3	3	3	3	3	3	3	1	2	1	1	1	2	1	2	4	3	4	2	2	4	4	3	4	4	2	3	3	4	5	2	5	3	3	1	5	2	2	2	6	1	1	1
2	28	3	3	2	3	3	3	3	3	3	3	3	3	2	2	2	1	2	2	2	1	4	2	3	5	6	4	2	6	4	2	1	4	1	2	4	3	5	6	6	6	6	6	5	6	6	2	2	1
1	37	3	1	3	3	3	3	3	3	3	3	3	3	2	2	2	2	2	2	2	1	1	1	2	6	6	1	1	6	6	1	6	5	5	3	3	2	1	6	6	6	6	6	6	5	6	1	1	1
2	54	1	1	2	3	3	2	2	3	3	3	3	3	2	2	2	2	2	2	2	1	1	1	2	5	5	3	2	5	5	2	5	5	5	4	5	2	3	5	6	5	5	5	5	5	5	2	2	2
1	45	4	4	1	2	2	2	3	2	2	3	3	3	1	1	1	1	1	1	1	3	4	5	5	4	4	4	5	3	3	5	1	2	2	3	1	5	6	1	2	2	1	3	3	5	5	1	1	1
2	37	3	1	1	3	2	2	2	3	2	3	3	3	2	2	2	2	2	2	2	1	3	2	1	6	6	1	1	6	6	1	6	5	5	5	5	5	1	6	6	6	6	6	6	6	6	1	1	1
2	42	3	2	2	3	3	3	3	3	3	3	3	3	2	2	2	2	2	2	2	1	1	1	3	4	4	4	5	5	5	3	1	4	3	2	2	3	5	5	5	5	5	5	5	4	4	1	1	1
1	27	2	3	3	3	3	3	3	3	3	3	3	3	2	2	2	2	2	1	1	1	1	1	6	3	4	5	4	4	4	5	4	5	5	1	3	2	6	5	5	5	5	4	4	5	6	1	1	1
2	31	4	2	1	3	3	2	3	3	1	2	3	3	2	2	1	2	2	1	2	2	1	1	4	4	6	3	4	5	4	4	5	4	4	5	2	4	5	6	4	6	5	6	6	6	6	1	2	1
2	41	3	4	2	3	3	3	3	3	3	3	3	3	2	2	2	2	2	2	1	1	1	1	2	2	6	2	2	6	5	2	2	5	5	2	2	2	2	6	6	5	6	5	6	5	5	2	4	1
1	43	3	3	3	3	3	3	3	3	3	3	3	3	2	2	2	2	2	2	2	1	3	2	3	5	6	2	2	6	5	2	5	5	2	2	3	2	2	6	6	6	6	6	6	5	6	1	1	1
2	36	4	4	1	1	1	1	2	1	1	2	2	2	1	1	1	1	1	1	2	3	5	4	4	2	4	4	4	4	4	2	2	3	1	5	3	5	6	4	5	4	4	6	6	6	6	1	1	1
2	20	3	1	3	3	3	3	3	3	3	3	3	3	2	2	2	2	2	1	1	2	2	1	4	3	4	5	4	4	5	4	4	5	2	4	5	2	4	5	5	5	5	5	5	6	6	3	2	2
2	40	4	3	1	2	2	2	3	2	2	3	3	3	2	2	2	2	2	2	1	1	1	1	3	4	6	3	4	5	5	3	3	4	3	3	3	4	6	5	6	5	5	4	4	4	3	1	1	1
2	42	2	1	3	3	3	3	3	3	3	3	3	3	2	2	2	1	2	2	2	3	1	1	4	4	6	3	4	5	6	3	4	4	5	2	4	2	3	5	6	5	6	6	6	5	6	1	1	1
2	38	3	1	2	3	3	3	3	3	3	3	3	3	2	2	2	2	2	2	2	1	1	1	3	5	6	2	3	6	5	2	4	4	5	2	4	2	2	6	6	4	5	5	6	6	6	1	1	1
1	44	2	3	3	3	3	3	3	3	3	3	3	3	2	2	2	2	2	2	2	1	1	1	3	4	5	4	2	4	5	4	5	5	5	3	2	3	2	5	5	4	5	4	3	3	3	1	1	1
1	41	3	3	2	3	3	3	3	3	3	3	3	3	1	1	1	1	1	2	1	1	4	3	2	5	5	2	3	5	4	2	4	4	4	5	3	4	3	5	4	3	4	4	5	4	4	1	1	1
2	45	4	3	3	3	3	3	3	3	3	3	3	3	2	1	1	2	2	2	2	3	4	2	4	4	5	5	5	4	4	4	4	3	2	3	3	4	5	4	5	4	4	5	5	4	4	1	1	1
1	66	4	3	2	3	2	2	2	2	2	2	2	2	2	2	2	2	2	2	1	1	3	2	2	5	5	2	2	6	6	2	4	4	5	2	3	2	2	5	5	5	6	5	5	2	5	2	2	2
2	53	5	5	1	1	1	1	1	1	1	1	1	1	1	1	1	1	1	1	1	4	4	4	5	3	4	5	5	2	2	5	1	2	5	1	2	5	6	1	1	1	3	4	4	4	4	2	2	2
2	42	2	3	3	3	3	3	3	3	3	3	3	3	2	2	2	2	2	2	2	1	1	1	2	5	5	2	2	5	5	2	5	4	4	4	4	2	2	6	6	6	6	6	5	5	5	1	1	1
2	30	4	3	1	2	2	2	3	3	1	3	3	3	2	1	1	2	1	2	2	1	4	3	4	4	5	4	6	4	3	4	3	4	1	4	5	5	5	4	5	4	5	6	5	6	6	1	2	1
1	46	5	2	1	2	2	1	2	2	2	2	3	3	1	1	1	1	1	2	1	3	4	4	4	2	3	5	5	2	1	5	1	3	2	2	2	3	4	4	4	5	4	3	3	3	4	4	4	3
2	62	3	3	3	3	3	3	3	3	3	3	3	3	2	2	2	2	2	2	2	1	1	1	4	5	5	4	4	5	4	4	4	4	4	3	4	3	2	5	6	6	6	5	5	5	5	1	1	1
1	26	3	3	3	3	3	3	3	3	3	3	3	3	1	2	1	2	1	2	1	3	2	1	3	5	5	3	4	5	5	3	4	2	3	5	2	2	3	5	6	3	5	5	4	6	6	1	1	1
1	36	4	3	1	3	2	3	3	3	3	3	3	3	2	2	1	1	1	1	1	4	4	3	4	2	3	4	4	3	4	5	4	2	1	5	2	4	4	3	3	2	4	4	4	5	5	2	3	2
2	30	4	3	3	3	3	3	3	3	2	3	3	3	2	2	2	2	1	1	2	3	2	2	5	4	3	5	4	4	5	5	4	3	3	4	3	4	5	4	4	4	5	5	5	5	4	1	2	1
2	45	4	3	2	3	2	3	3	3	3	3	3	3	2	2	2	2	2	2	2	1	1	1	2	5	5	2	2	5	5	2	5	4	4	1	1	2	2	5	5	5	5	5	5	5	5	1	1	1
2	36	3	4	2	3	2	2	2	2	3	3	3	3	2	2	2	2	2	2	2	2	2	3	4	5	6	3	4	5	5	4	4	3	3	4	3	4	4	5	6	4	5	5	5	5	6	1	1	2
2	45	3	1	1	2	1	2	2	2	1	2	3	3	2	1	1	2	2	2	1	2	4	4	4	4	5	4	4	5	5	1	4	3	3	3	1	3	5	4	5	5	5	2	3	2	4	4	4	3
2	39	3	2	1	3	2	2	3	2	2	3	3	3	2	1	1	1	2	1	1	3	4	3	4	4	4	5	4	4	4	5	4	3	3	3	3	5	4	3	4	4	4	4	5	4	4	1	1	1
2	56	3	4	1	1	2	2	2	1	1	1	1	2	2	2	2	2	2	2	2	1	5	3	2	5	6	2	6	5	2	2	1	5	4	4	2	4	6	5	4	2	6	6	6	6	5	4	2	1
2	32	4	3	2	2	3	2	2	3	2	3	3	3	2	1	1	1	2	1	1	3	1	1	4	4	4	5	5	4	4	5	4	3	1	4	2	5	4	4	4	2	2	6	6	5	6	3	3	4
1	52	3	4	2	2	3	2	3	2	2	3	3	3	2	1	2	1	2	2	2	2	2	1	4	4	5	2	4	5	4	4	4	4	3	3	5	4	2	5	5	4	5	5	5	5	5	3	3	3
2	47	2	3	1	2	2	2	2	2	1	2	3	3	2	1	1	2	2	1	2	1	1	1	3	4	6	2	4	5	5	2	3	4	5	1	3	2	1	5	5	4	5	5	5	5	6	1	2	1
2	28	3	3	2	3	3	3	3	3	3	3	3	3	2	2	2	2	1	2	2	3	3	2	4	4	5	4	5	4	5	4	4	3	4	4	4	3	5	5	4	4	5	5	6	5	6	2	2	2
2	39	4	1	1	2	3	3	3	2	2	3	3	3	2	1	1	2	2	2	2	3	4	3	4	2	5	3	4	5	4	2	3	3	2	5	2	5	4	6	6	1	5	6	6	6	5	1	4	1
1	30	3	1	2	3	3	3	3	3	3	3	3	3	2	1	2	2	2	2	2	1	1	1	2	5	6	2	4	5	6	2	4	5	5	1	5	2	4	6	6	6	6	6	6	6	6	3	3	3
1	30	3	2	2	3	3	3	3	3	3	3	3	3	2	2	2	2	2	2	1	1	1	1	2	5	6	2	1	4	5	1	3	5	5	2	5	2	3	6	6	5	6	6	5	5	6	1	1	1
2	29	3	3	2	3	3	3	3	3	3	3	3	3	2	2	2	2	1	1	1	3	1	1	5	3	4	6	5	4	4	4	2	3	4	3	3	5	5	5	4	4	5	3	3	6	6	1	1	1
2	54	3	4	1	3	2	2	3	2	2	3	3	3	2	2	2	2	2	2	2	2	1	1	4	6	6	2	2	5	6	4	5	5	5	2	3	4	3	5	6	5	6	6	6	5	6	1	1	1
2	33	1	3	3	3	3	3	3	3	3	3	3	3	2	2	2	2	2	2	2	1	1	1	2	5	6	2	2	5	4	2	4	4	3	2	3	1	2	6	6	5	6	5	5	5	5	1	1	1
2	36	4	3	1	2	2	2	2	2	2	2	2	3	1	1	1	1	1	1	1	4	4	3	5	2	3	5	6	2	3	5	1	2	4	5	2	5	4	2	2	2	2	2	3	4	5	1	2	2
2	35	3	3	2	3	3	3	3	3	3	3	3	3	2	1	1	1	1	1	2	1	2	1	3	3	5	5	4	3	5	3	2	4	4	2	3	2	5	5	5	5	5	4	4	4	4	1	1	1
2	41	5	4	1	1	1	1	1	1	1	1	1	2	2	1	2	1	2	1	1	3	4	3	3	4	4	4	6	4	4	5	2	3	3	4	1	5	6	4	3	2	4	2	1	4	6	1	4	4
2	43	4	4	1	2	2	1	2	1	1	2	2	2	1	1	1	1	1	1	1	3	4	3	4	2	4	4	5	4	3	4	2	3	2	4	2	4	5	3	4	4	4	4	4	4	5	1	1	1
2	61	3	3	1	1	1	1	1	1	1	1	1	1	1	2	2	1	2	2	2	2	3	1	3	5	5	3	4	6	5	3	4	5	5	3	1	4	2	5	5	3	5	5	2	5	5	2	4	4
1	40	4	5	1	1	2	2	2	2	1	2	3	3	2	2	2	1	2	1	1	3	4	1	5	2	2	5	6	3	4	5	3	3	5	5	1	5	2	3	3	3	3	5	4	6	4	3	4	4
1	56	4	4	2	3	3	3	3	3	2	2	3	3	2	2	2	2	2	2	2	1	1	1	4	5	5	4	4	5	4	5	4	4	2	4	4	4	4	4	4	4	4	4	4	4	4	3	3	3
2	37	3	3	2	2	2	3	3	3	2	3	3	3	2	1	1	1	2	1	2	3	2	1	2	5	5	2	2	5	6	2	5	5	5	2	3	2	2	5	5	5	5	6	6	6	5	1	1	1
2	39	3	3	2	3	3	2	2	3	3	3	3	3	2	2	2	1	2	2	2	3	5	3	2	5	5	2	4	5	2	4	4	5	4	2	3	2	6	2	2	4	5	6	6	6	6	2	1	2
2	58	3	3	1	2	3	2	3	3	3	3	3	3	2	2	2	2	2	2	2	1	1	1	2	6	5	2	2	6	2	2	2	5	5	2	2	2	6	6	5	5	6	6	6	6	6	1	1	2
1	54	4	4	1	1	1	1	1	1	1	1	1	2	2	2	2	2	2	2	2	1	4	3	1	5	5	4	1	4	6	1	4	3	3	4	1	5	2	2	2	2	6	6	6	6	5	2	3	2
2	20	3	1	2	2	3	2	3	1	3	3	3	3	2	2	2	2	1	1	1	3	3	3	2	1	5	4	3	5	4	2	4	2	4	2	4	4	5	5	5	5	5	4	1	5	4	1	1	1
1	34	4	4	1	2	2	2	2	2	1	2	2	3	1	1	1	1	1	1	1	3	1	2	3	4	5	3	5	4	4	4	3	3	3	5	2	5	5	4	3	3	4	3	3	4	6	2	1	3
1	31	3	3	2	3	3	3	3	3	3	3	3	3	2	2	2	1	2	2	2	2	2	1	2	5	4	2	2	5	5	2	4	5	3	2	3	2	2	3	4	3	5	4	5	3	4	1	1	1
2	43	3	3	3	3	3	3	3	3	3	3	3	3	2	2	2	2	2	2	2	1	1	1	3	6	6	3	4	6	5	3	5	3	5	2	5	2	3	6	5	5	6	5	5	5	6	1	1	1
2	32	3	2	2	2	3	2	3	3	3	3	3	3	2	2	2	2	2	2	2	1	2	2	4	5	4	4	3	4	4	4	4	5	5	2	3	2	4	4	5	6	6	4	4	2	6	2	4	1
1	54	3	2	2	3	3	3	3	3	3	3	3	3	2	2	2	2	2	2	2	2	2	1	2	5	5	2	3	5	5	3	4	4	5	2	4	2	2	6	6	5	5	6	6	5	5	3	3	3
2	48	4	5	1	1	1	1	1	1	1	1	1	1	1	1	1	1	1	1	1	5	6	5	5	2	1	5	6	2	2	5	1	1	3	3	2	5	5	1	1	1	1	1	1	1	1	4	4	4
2	24	3	3	3	3	3	3	3	3	3	3	3	3	2	1	2	2	1	1	1	2	1	1	3	4	4	5	4	4	2	4	2	3	1	5	3	5	3	5	5	4	2	3	3	4	4	2	3	1
2	29	5	4	2	2	2	1	1	1	1	1	2	3	1	1	1	1	1	2	2	2	5	4	4	5	5	4	5	4	4	4	1	4	3	4	3	5	6	4	4	4	5	5	5	4	4	2	1	2
1	22	2	1	2	3	3	3	3	3	3	3	3	3	2	2	2	2	2	2	2	1	1	1	3	6	6	1	3	6	6	1	5	5	2	4	5	2	3	6	6	6	6	6	6	6	6	1	1	1
1	43	4	3	1	1	1	1	1	1	1	1	1	2	2	2	1	1	2	1	2	1	4	3	4	2	1	4	5	4	1	4	1	3	3	4	3	5	5	2	2	2	4	2	2	2	2	3	2	2
2	41	3	4	2	2	2	3	3	2	2	2	3	3	2	1	1	1	1	1	1	2	4	3	4	4	6	4	4	5	6	5	5	4	3	2	2	4	5	5	6	4	6	5	5	5	6	3	3	3
2	53	4	3	2	3	3	3	3	2	3	3	3	3	2	1	2	2	2	2	2	2	3	2	2	5	6	2	3	6	6	3	2	4	4	3	4	2	4	5	4	5	6	2	6	4	2	2	2	1
2	36	2	2	3	3	3	3	3	3	3	3	3	2	2	2	2	2	2	2	2	1	1	1	2	5	5	2	1	5	5	2	5	5	2	4	3	2	2	5	6	5	6	6	6	6	6	1	1	1
2	41	4	4	1	1	1	2	2	3	1	1	1	1	2	2	2	2	2	2	2	1	3	1	2	5	6	2	4	5	5	4	4	5	5	5	2	5	2	5	5	2	4	6	6	6	6	3	2	2
2	40	4	2	1	1	1	1	2	2	1	2	2	3	2	1	1	1	1	1	1	2	4	3	4	4	3	5	5	4	4	5	2	3	3	4	2	4	2	5	4	5	4	5	5	5	5	1	1	1
2	30	3	2	2	3	2	3	3	3	2	3	3	3	2	2	2	2	2	2	2	1	2	1	1	6	6	2	2	6	5	1	5	5	4	4	3	4	2	6	6	5	6	6	5	5	5	1	1	1
2	48	4	2	2	2	3	3	3	3	2	3	3	3	1	1	1	1	1	1	1	2	2	2	4	1	4	4	4	4	4	4	4	4	2	4	5	5	2	3	4	4	4	3	4	4	6	3	4	4
1	43	3	2	2	2	2	2	2	2	2	3	3	3	2	2	2	1	2	1	1	2	3	2	4	5	5	3	4	5	4	3	3	4	4	2	4	4	5	5	6	5	5	4	5	5	6	1	1	1
2	59	4	4	1	1	1	1	1	1	1	1	1	2	1	1	1	1	1	1	1	4	5	4	5	4	3	4	5	2	2	4	3	1	3	2	1	5	2	2	2	2	2	1	2	2	2	4	4	4
1	36	4	3	3	3	3	3	3	3	3	3	3	3	2	2	2	2	2	2	2	1	1	1	4	5	5	4	4	6	5	3	4	5	3	4	2	5	2	4	5	3	5	5	4	5	5	1	1	1
2	32	2	3	2	3	3	3	3	3	3	3	3	3	2	2	2	2	2	2	2	1	1	1	1	5	6	1	1	6	6	2	4	5	5	2	5	2	1	6	6	6	6	5	6	5	6	1	1	1
2	36	4	3	1	2	1	2	3	2	2	2	2	2	1	1	1	1	1	1	1	4	4	3	5	2	3	5	5	3	1	4	1	2	5	2	2	5	6	2	2	5	4	1	1	1	1	4	3	4
2	40	4	4	1	2	2	1	1	2	1	1	1	2	1	1	1	1	1	1	1	4	4	3	4	4	5	4	5	4	4	4	2	2	5	3	3	4	5	5	4	5	5	3	3	4	5	1	2	2
1	42	3	2	2	2	2	2	3	3	3	3	3	3	1	1	1	1	1	1	1	2	1	1	3	4	4	2	2	5	5	1	5	2	5	2	3	2	2	6	5	2	6	6	5	5	2	4	4	2
2	47	4	3	1	2	2	2	3	3	3	3	3	3	2	2	2	2	2	2	2	1	1	1	4	6	5	4	5	4	4	4	4	3	4	2	5	5	6	4	4	4	4	5	5	5	5	1	1	1
2	48	4	4	1	2	3	2	2	2	1	1	2	2	2	2	2	2	2	2	2	1	2	1	4	3	4	4	5	4	4	4	4	4	3	5	2	5	5	4	4	4	4	4	3	4	3	1	1	1
1	51	4	4	1	1	1	2	2	2	2	2	2	3	2	2	2	2	2	2	2	2	2	1	4	5	6	2	4	6	5	2	4	3	5	4	1	4	1	4	6	4	6	5	6	5	6	3	4	4
2	35	3	2	2	3	3	3	3	3	3	3	3	3	2	2	2	2	1	1	1	3	1	1	4	4	5	4	4	4	6	4	5	3	1	4	3	2	2	6	6	5	6	5	6	6	6	1	1	3
2	45	4	2	2	3	3	3	3	3	3	3	3	3	2	2	2	2	2	2	2	1	1	1	2	5	6	2	3	5	6	2	5	5	5	2	4	2	2	5	6	5	6	5	5	5	5	1	1	1
2	30	2	1	3	3	3	3	3	3	3	3	3	3	2	2	2	2	2	2	2	1	1	1	2	5	6	1	1	6	4	1	4	5	3	3	5	2	5	5	5	6	6	6	5	5	6	1	1	1
2	42	4	2	2	2	2	3	3	3	2	2	2	2	1	1	1	1	1	1	1	3	4	3	4	3	2	6	5	1	4	4	1	1	1	5	3	5	6	1	1	1	1	1	1	1	3	1	1	1
2	43	1	2	3	3	3	3	3	3	3	3	3	3	2	2	2	1	2	2	1	1	1	1	2	5	5	2	2	5	6	4	5	5	5	2	2	2	4	6	5	5	4	5	5	5	6	3	2	1
2	40	4	3	3	3	3	3	3	3	3	3	3	3	2	2	2	1	2	2	2	2	1	1	4	5	4	4	5	5	5	6	4	4	2	3	3	5	4	5	5	5	6	5	5	5	5	1	1	1
1	35	2	3	3	3	3	3	3	3	3	3	3	3	2	2	2	2	2	2	2	1	1	1	2	4	5	3	1	5	1	2	1	5	5	1	3	1	5	6	6	6	6	6	6	5	5	1	2	1
2	34	3	3	3	3	3	3	3	3	3	3	3	3	2	2	2	2	2	2	2	3	1	1	2	6	6	3	3	6	5	1	5	5	4	4	3	3	2	6	6	6	6	6	6	6	6	2	1	2
2	38	3	3	2	3	3	2	2	2	2	1	1	3	2	1	2	2	2	2	2	2	2	2	2	5	6	3	2	5	2	1	1	5	5	1	5	2	4	6	6	6	6	6	4	2	4	2	2	1
2	35	4	3	1	1	1	1	1	1	1	1	2	2	1	1	1	1	1	1	1	4	4	3	6	1	1	6	5	1	2	5	1	3	3	4	3	5	5	4	4	4	4	4	4	2	4	3	2	2
2	53	3	2	2	2	2	2	2	1	2	2	2	3	2	2	2	2	2	2	1	1	2	2	2	5	5	2	2	6	5	1	2	5	5	2	3	2	2	5	6	6	6	5	5	5	6	2	2	1
2	45	3	4	1	1	3	2	3	1	1	1	2	3	2	1	2	2	2	2	2	1	4	2	2	6	6	2	3	6	6	2	4	4	5	2	2	4	2	6	6	5	6	6	6	5	6	1	1	2
1	41	3	3	2	3	3	2	3	2	3	3	3	3	2	2	2	2	2	2	1	1	2	2	2	5	6	2	3	5	6	3	3	5	3	4	2	4	2	5	6	5	6	5	5	6	6	1	1	1
1	49	2	2	3	3	3	3	3	3	3	3	3	3	2	2	2	2	2	2	2	1	1	1	2	5	6	2	2	6	6	2	6	5	5	2	3	2	4	6	6	6	6	6	6	6	6	1	2	1
2	29	3	1	1	1	2	2	2	2	2	2	3	3	2	2	1	1	1	1	1	2	3	2	2	4	4	4	4	4	5	4	4	4	2	3	5	3	5	4	5	4	4	5	4	4	3	4	4	4
2	54	4	3	1	2	1	1	1	2	2	2	1	2	2	1	1	1	1	1	1	1	1	3	3	4	4	4	4	4	4	4	4	4	5	4	4	4	4	2	4	4	4	4	4	5	4	1	1	1
2	36	2	1	3	3	3	3	3	3	3	3	3	3	2	2	2	2	1	1	1	5	1	1	4	1	1	1	1	4	2	1	5	2	5	1	3	1	5	3	2	4	2	1	4	6	6	1	1	1
2	50	4	1	1	1	2	1	1	2	1	2	2	3	2	2	2	1	2	2	2	1	5	2	4	4	4	4	4	5	4	5	1	4	4	2	1	2	4	5	5	4	6	4	3	1	1	1	1	1
2	24	3	4	1	2	2	2	3	3	3	3	3	3	1	1	1	1	2	2	1	1	2	2	4	4	5	4	5	5	4	3	3	4	1	4	2	5	5	5	6	5	6	3	3	4	6	2	3	2
2	29	4	3	1	3	2	2	3	3	2	3	3	3	2	1	2	1	1	1	1	4	4	3	4	2	4	5	5	4	4	4	2	2	4	3	2	4	5	4	3	3	4	1	1	1	1	4	3	3
2	61	4	2	1	1	1	2	2	2	2	3	2	3	1	1	1	1	1	1	1	3	4	3	5	4	2	5	5	2	4	5	2	2	2	3	1	5	5	2	2	2	2	2	2	4	4	1	1	1
2	41	3	2	3	3	3	3	3	3	3	3	3	3	2	2	2	2	2	2	2	1	1	1	2	4	6	1	2	6	6	2	4	5	5	1	3	5	4	4	6	6	6	4	4	4	4	4	4	3
1	23	3	3	3	3	3	3	3	3	3	3	3	3	2	1	2	1	1	1	1	3	4	2	3	4	4	3	2	4	5	3	3	3	3	4	5	3	3	4	4	5	5	4	4	5	6	3	1	1
2	39	3	2	1	3	3	3	3	3	3	3	3	3	2	2	2	2	2	2	2	1	2	2	1	1	6	6	1	6	6	1	1	2	3	5	5	5	4	6	6	6	6	4	6	4	4	1	1	1
1	36	2	3	3	3	3	3	3	3	3	3	3	3	2	2	2	2	2	2	2	1	1	1	2	6	6	2	2	5	6	2	5	5	4	2	4	2	2	6	6	6	6	6	6	5	6	1	2	1
1	26	2	1	3	3	3	3	3	3	3	3	3	3	2	2	2	2	2	2	2	1	1	1	2	6	6	2	1	5	6	1	6	5	5	2	4	1	1	6	6	6	6	6	6	6	6	1	1	2
2	35	5	2	1	2	2	1	2	2	2	2	3	3	2	2	1	1	2	2	2	2	1	1	3	2	5	6	6	4	4	4	2	4	3	5	2	5	2	4	4	4	5	5	4	6	6	1	1	1
2	56	3	3	2	3	2	3	3	3	2	3	3	3	2	1	1	1	2	2	1	2	2	2	2	5	6	2	3	6	3	2	2	4	4	2	3	2	5	5	5	5	5	4	4	4	4	2	2	2
1	38	4	3	1	1	1	1	2	1	1	2	2	2	2	2	2	2	2	2	2	2	1	1	4	5	6	3	5	5	5	4	4	4	4	5	3	5	3	4	4	4	6	5	6	6	6	1	1	1
2	45	3	4	1	1	1	1	1	1	1	1	2	2	2	2	2	2	2	2	2	5	2	1	5	4	3	4	5	3	2	4	1	3	4	5	1	2	6	2	1	2	1	3	3	3	3	4	3	3
1	24	5	5	1	2	2	1	2	2	1	1	2	2	1	1	1	1	2	2	2	4	1	1	5	3	3	4	4	4	3	4	2	2	1	5	3	5	4	2	2	2	2	5	5	5	6	4	3	2
1	59	4	4	1	2	2	2	2	1	1	2	2	2	2	2	2	2	2	2	2	4	1	1	5	3	3	4	4	3	4	4	3	2	2	5	3	5	4	2	2	2	2	3	3	3	4	3	4	4
1	33	5	5	1	1	1	1	1	1	1	1	1	1	1	1	1	1	2	2	2	4	1	1	4	4	3	4	6	3	1	4	1	2	1	5	1	5	4	3	2	2	1	4	4	4	6	1	1	1
2	55	5	4	1	1	1	1	1	1	1	1	1	1	2	2	2	2	1	1	1	5	1	1	5	3	2	5	6	3	1	5	1	2	1	5	1	5	4	1	1	1	1	5	5	4	6	1	1	1
2	69	3	3	1	1	1	1	1	1	1	1	1	1	2	2	2	2	2	2	2	3	2	1	3	5	5	3	4	5	3	3	3	4	4	5	2	2	2	5	3	4	2	6	6	6	6	1	1	1
2	71	4	4	1	1	1	1	1	1	1	1	1	1	2	2	2	2	2	2	2	3	2	1	5	4	4	4	5	4	3	4	3	3	4	4	2	5	4	3	3	3	1	5	5	5	5	1	1	1
1	42	4	4	1	1	1	1	1	1	1	1	1	1	2	2	2	2	1	1	1	3	1	1	5	4	4	4	5	3	3	4	2	3	1	5	2	5	4	2	1	1	3	4	4	5	6	4	4	4
2	63	4	4	1	1	1	1	1	1	1	1	1	1	2	2	2	2	2	2	2	3	2	1	3	5	5	3	4	5	3	3	2	3	2	2	2	3	3	4	4	4	3	6	6	6	6	3	4	4
2	62	5	5	1	1	1	1	1	1	1	1	1	1	2	2	2	2	2	2	2	5	5	4	6	1	1	5	6	2	1	5	1	1	1	5	1	5	4	1	1	1	1	3	3	3	3	1	1	1
2	71	5	4	1	1	1	1	1	1	1	1	1	1	2	2	2	2	2	2	2	4	2	1	5	4	3	4	5	2	3	4	2	2	1	4	2	5	4	2	2	1	1	3	3	3	4	1	1	1
2	52	5	3	1	1	1	1	1	1	1	1	1	1	1	1	2	2	2	2	2	3	4	3	4	3	3	5	3	3	5	4	4	3	4	4	3	4	2	1	1	1	1	5	5	5	5	2	2	2
1	53	3	3	1	1	1	1	1	1	1	1	1	1	2	2	2	2	2	2	2	1	1	1	3	5	4	3	4	5	3	3	2	4	4	2	2	5	3	4	2	3	3	5	5	5	5	1	1	2
1	64	5	4	1	1	1	1	1	1	1	1	1	1	2	2	2	2	2	2	2	4	1	1	3	4	4	4	5	3	2	3	1	2	1	5	2	5	4	2	1	2	1	3	3	3	2	1	1	1
2	51	5	5	1	1	1	1	1	1	1	1	1	1	1	1	1	1	2	2	2	5	1	1	5	3	3	5	5	3	1	5	1	2	1	5	1	5	4	3	2	2	1	6	6	6	6	4	4	4
1	41	4	3	1	1	1	1	1	1	1	1	1	1	1	1	2	2	2	2	2	3	1	1	3	3	4	4	6	3	1	4	1	3	3	5	2	5	3	2	2	2	2	2	2	3	3	3	3	1
2	60	5	5	1	1	1	1	1	1	1	1	1	1	2	2	2	2	2	2	2	4	2	1	5	4	3	4	6	3	3	4	2	2	1	5	1	5	4	2	1	1	1	3	3	3	4	2	1	2
2	50	4	4	1	1	1	1	1	1	1	1	1	1	1	1	2	2	2	2	2	3	4	3	4	5	4	3	5	4	3	4	2	3	2	2	2	2	3	3	1	1	1	5	5	5	6	4	4	4
1	40	5	3	1	1	1	1	1	1	1	1	1	1	2	2	2	2	2	2	2	2	1	1	1	6	6	1	3	6	3	1	2	5	5	5	3	2	1	3	3	5	1	2	2	2	3	1	1	1
2	55	5	5	1	1	1	1	1	1	1	1	1	1	1	1	1	1	2	2	2	3	3	1	6	3	2	4	6	3	1	4	1	3	2	5	3	5	4	2	1	1	1	4	5	5	6	1	1	1
2	53	3	3	1	1	2	1	1	1	1	1	1	2	2	2	2	2	2	2	2	3	1	1	4	5	5	3	4	4	3	3	3	4	4	2	2	2	3	3	3	3	3	5	5	5	5	3	2	2
2	48	5	4	1	1	1	1	1	1	1	1	1	1	2	2	2	2	2	2	2	5	3	1	6	3	3	5	6	2	4	6	4	1	1	5	1	5	5	1	1	1	1	4	3	4	6	4	4	4
1	40	4	3	1	1	1	1	1	1	1	1	1	1	2	2	2	2	2	2	2	4	1	1	5	3	3	4	5	3	2	4	1	2	1	5	2	5	4	2	2	1	1	4	4	5	6	3	2	3
2	36	3	4	1	1	1	1	1	1	1	1	1	1	1	1	1	1	1	1	1	4	2	1	5	2	2	5	5	3	2	5	1	2	2	2	2	2	5	1	1	1	1	5	6	6	6	4	4	4
1	46	4	4	1	1	1	1	2	1	1	1	2	2	2	2	2	2	2	2	2	3	1	1	5	3	3	4	5	3	2	4	1	3	2	3	2	5	3	3	3	3	3	5	5	5	6	4	4	4
1	50	3	5	1	1	1	1	1	1	1	1	1	1	2	2	2	2	2	2	2	3	1	1	3	5	5	3	4	5	4	2	3	3	4	4	3	2	3	4	4	4	3	5	5	5	5	3	3	3
2	50	4	4	1	1	1	1	1	1	1	1	1	1	2	2	2	2	1	1	1	4	4	3	5	2	2	4	5	3	3	4	2	3	1	5	2	2	4	2	2	2	2	5	5	5	6	1	1	1
2	66	5	3	1	1	1	1	1	1	1	1	1	1	2	2	2	2	2	2	2	4	3	2	5	4	3	4	5	3	2	4	1	2	1	5	1	5	4	1	1	1	1	5	5	5	5	1	1	1
1	65	3	3	1	1	1	1	1	1	1	1	1	1	2	2	2	1	2	2	2	1	1	1	4	5	5	3	6	5	1	3	2	5	3	4	2	4	2	5	4	4	4	5	4	4	4	1	1	1
1	46	4	3	1	1	1	1	1	1	1	1	1	1	2	2	2	2	2	2	2	3	1	1	3	5	5	3	5	5	3	3	2	4	2	2	2	5	3	3	2	3	1	5	5	5	5	4	4	4
1	48	4	3	1	2	2	2	2	1	1	2	2	2	2	2	2	2	2	2	2	3	3	2	4	5	5	3	4	4	2	4	1	3	4	2	2	2	3	1	1	1	1	6	6	6	6	3	3	3
2	48	5	4	1	1	1	1	1	1	1	1	1	1	2	2	2	2	2	2	2	4	1	1	4	4	4	3	5	3	2	4	1	2	1	5	1	5	4	2	1	1	1	4	4	5	5	4	4	4
1	28	4	4	1	1	1	1	1	1	1	1	1	1	1	1	1	1	2	2	2	4	1	1	4	3	3	3	5	3	2	3	1	2	1	5	1	5	3	2	1	2	1	6	6	6	6	4	3	3
2	79	4	3	1	1	1	1	1	1	1	1	1	1	1	1	1	1	2	2	2	3	3	2	4	3	3	5	5	3	2	4	1	3	4	2	3	5	4	3	3	3	1	4	4	5	5	1	1	1
1	25	3	3	1	2	2	2	2	2	1	2	2	2	2	2	2	2	2	2	2	3	2	2	4	3	4	3	4	3	3	4	3	3	4	3	3	2	3	4	4	3	3	6	6	6	6	1	1	1
1	65	5	4	1	1	1	1	1	1	1	1	1	1	1	1	1	1	2	2	2	3	2	1	4	4	4	3	5	4	4	4	3	3	1	5	1	5	4	4	3	3	1	5	5	4	6	1	1	1
2	64	5	5	1	1	1	1	1	1	1	1	1	1	2	2	2	2	2	2	2	4	2	1	4	3	3	4	5	4	4	4	4	1	1	5	1	5	4	1	1	1	1	5	5	4	5	1	1	1
1	38	5	5	1	1	1	1	1	1	1	1	1	1	2	2	2	2	2	2	2	5	4	3	6	3	2	4	6	2	2	5	1	1	1	5	1	5	5	1	1	1	1	1	1	1	1	1	1	1
2	51	4	4	1	2	2	2	2	2	2	2	2	2	2	2	2	2	2	2	2	3	1	1	4	4	4	2	3	4	3	2	3	3	1	5	2	5	3	3	3	3	3	6	5	5	6	2	2	2
2	74	5	4	1	1	1	1	1	1	1	1	1	1	2	2	2	2	2	2	2	4	3	2	5	3	3	4	6	2	2	4	1	2	1	5	1	5	4	2	2	2	2	3	3	3	3	1	1	1
2	53	3	3	2	2	3	2	3	3	2	3	3	3	2	2	2	2	2	2	2	1	2	1	4	5	5	3	4	5	5	3	4	4	3	2	3	4	3	5	5	4	5	5	6	6	6	1	1	1
1	70	5	3	1	1	1	1	1	1	1	1	1	1	2	2	2	2	2	2	2	4	5	3	4	4	4	4	2	3	2	4	2	2	2	5	3	3	3	1	1	1	1	4	4	4	4	4	4	4
2	52	4	4	1	1	1	1	1	1	1	1	1	1	2	2	2	2	2	2	2	3	2	2	4	5	5	4	4	5	4	3	3	3	4	4	3	4	3	4	3	4	4	5	5	5	5	4	4	4
2	34	5	5	1	1	1	1	1	1	1	1	1	1	1	1	1	1	1	1	1	5	2	1	6	2	2	5	6	1	1	5	1	1	1	2	1	5	4	1	1	1	1	4	4	4	5	4	4	4
2	57	5	5	1	1	1	1	1	1	1	1	1	1	1	1	1	1	1	1	1	5	5	4	6	1	1	5	6	1	1	6	1	1	1	5	1	5	6	1	1	1	1	1	1	1	3	4	4	4
2	63	4	4	1	1	1	1	1	1	1	1	1	1	2	2	2	2	2	2	2	2	1	1	4	4	5	3	5	3	3	4	2	2	3	4	2	4	3	1	1	1	1	4	5	4	6	1	1	1
2	44	5	4	1	1	1	1	1	1	1	1	1	1	2	2	2	2	2	2	2	4	1	1	4	3	3	4	5	3	3	4	3	2	1	5	1	5	3	1	1	1	1	4	4	4	5	1	1	1
2	38	5	5	1	1	1	1	1	1	1	1	1	1	1	1	1	1	1	1	1	5	1	1	6	2	1	5	6	1	1	6	1	1	1	5	1	5	4	1	1	1	1	1	1	1	1	1	1	1
1	61	3	3	1	1	1	1	1	1	1	1	1	1	2	2	2	2	2	2	2	3	3	1	4	5	5	3	4	5	3	4	3	4	4	4	3	4	5	4	3	3	1	6	6	6	6	2	2	4
1	44	4	4	1	1	1	1	1	1	1	1	1	1	1	1	1	1	1	1	1	3	6	5	5	3	3	5	6	3	1	4	1	3	3	5	2	5	5	4	2	2	2	4	4	5	6	1	1	1
2	40	5	4	1	1	1	1	1	1	1	1	1	1	2	2	2	2	2	2	2	4	1	1	4	3	3	4	5	3	3	4	3	2	2	5	2	4	4	2	2	2	2	5	4	5	5	3	2	4
2	61	5	5	1	1	1	1	1	1	1	1	1	1	1	1	1	1	2	2	2	5	4	3	5	2	3	5	6	2	1	4	1	2	1	5	1	5	4	1	1	1	1	4	4	4	4	1	1	1
1	68	4	4	1	1	1	1	1	1	1	1	1	1	1	1	1	1	1	1	1	4	4	3	4	4	3	4	3	5	2	4	2	3	2	5	2	5	3	2	2	1	1	3	4	4	3	1	1	1
2	53	4	4	1	1	1	1	1	1	1	1	1	1	2	2	2	2	2	2	2	1	3	2	4	3	3	4	5	3	2	4	1	3	2	5	2	4	4	1	1	1	1	2	2	2	3	1	1	1
2	52	5	4	1	1	1	1	1	1	1	1	1	1	2	2	2	2	1	1	1	5	3	2	3	3	3	4	5	2	1	4	1	2	1	2	1	2	3	1	1	1	2	4	4	4	5	4	4	4
2	55	5	4	1	1	1	1	1	1	1	1	1	1	2	2	2	2	2	2	2	4	2	2	5	3	2	4	4	2	4	4	4	2	1	4	2	5	4	1	1	1	1	5	5	4	5	4	1	3
2	43	5	4	1	1	1	1	1	1	1	1	1	1	2	2	2	2	2	2	2	4	1	1	5	4	4	4	4	3	3	4	2	3	1	4	2	4	4	3	3	2	1	4	4	3	4	1	1	1
2	50	5	5	1	1	1	1	1	1	1	1	1	1	2	2	2	2	1	1	1	5	4	3	5	2	2	4	5	1	1	4	1	1	1	2	2	4	4	1	1	1	1	1	1	1	1	4	4	4
1	64	5	4	1	1	1	1	1	1	1	1	2	1	1	1	1	1	2	2	2	4	3	2	5	3	3	4	6	2	2	4	1	2	1	5	1	5	4	3	1	1	1	4	4	4	5	4	4	4
1	77	4	5	1	1	1	1	1	1	1	1	1	1	1	1	1	1	2	2	2	4	2	1	5	4	4	4	5	3	2	4	2	3	2	5	3	5	4	2	1	1	1	4	4	4	4	1	1	1
1	54	5	4	1	1	1	1	1	1	1	1	1	1	1	1	1	1	1	1	1	4	2	1	5	3	3	4	6	2	3	5	2	2	2	5	1	5	4	1	1	1	1	4	3	4	5	1	1	1
2	51	4	4	1	1	1	1	1	1	1	1	1	1	2	2	2	2	2	2	2	4	2	2	4	3	3	4	5	2	2	4	2	3	1	5	1	5	4	3	3	2	1	4	4	4	4	1	1	4
1	48	5	3	1	2	1	1	2	1	2	2	3	2	2	2	2	2	1	1	1	4	6	5	6	3	3	4	3	3	5	5	5	2	2	3	3	2	3	2	2	2	1	6	5	6	6	4	4	4
2	37	4	3	2	2	2	3	3	3	3	3	3	3	2	1	2	2	2	1	1	3	3	2	6	3	2	5	5	2	4	5	2	3	3	4	1	4	5	2	2	2	2	5	5	3	5	3	3	2
2	41	3	1	2	3	3	3	3	3	2	3	3	3	2	2	2	2	2	2	2	1	4	2	4	4	6	2	3	6	5	1	4	5	5	5	5	2	4	6	6	5	6	6	6	6	6	2	1	1
1	44	4	4	1	2	3	3	3	3	1	2	3	3	2	2	2	2	2	2	2	2	1	1	3	5	5	3	4	5	5	2	3	3	5	2	4	4	4	4	4	4	5	6	6	6	6	2	2	2
2	55	3	4	1	2	2	2	3	1	2	3	3	3	1	1	1	1	1	2	2	3	4	4	3	5	6	1	5	5	4	2	3	3	2	4	4	2	2	6	6	5	6	6	5	6	6	4	1	1
1	53	3	2	2	3	3	3	3	3	3	3	3	3	2	2	2	2	2	2	2	1	1	1	1	5	6	1	1	6	6	1	6	5	3	2	3	2	1	6	6	6	6	6	6	6	6	1	1	1
1	40	4	4	2	2	3	2	3	2	3	3	3	3	1	1	1	1	1	1	1	3	4	3	4	5	6	2	4	5	6	2	4	4	3	5	2	5	5	5	5	4	6	5	5	6	6	2	2	2
1	48	4	3	1	1	1	2	2	1	1	2	2	2	1	2	1	2	2	2	2	1	1	1	5	5	2	5	5	2	5	5	2	4	3	3	2	5	2	2	2	5	5	2	2	2	5	1	4	4
1	43	4	2	2	2	2	2	3	3	3	3	3	3	1	1	1	2	2	2	2	1	1	1	4	6	6	2	2	5	6	2	4	4	3	5	5	5	5	4	4	3	6	6	5	3	4	1	2	2
1	74	3	3	2	3	2	3	3	3	3	3	3	3	2	2	2	2	2	2	2	1	2	2	4	4	5	4	4	4	5	3	4	5	4	2	3	2	4	5	6	4	5	6	6	6	6	1	2	2
2	47	3	3	2	2	3	3	3	3	2	2	3	3	2	2	2	2	2	2	2	1	1	1	5	2	4	5	5	2	5	4	4	4	2	4	4	4	5	4	2	5	5	5	4	2	2	1	1	1
2	71	4	4	1	2	2	2	3	2	2	3	3	3	2	1	1	1	2	2	2	3	4	3	5	4	4	4	5	3	4	4	1	4	1	5	5	5	2	1	5	1	3	5	6	6	6	1	3	2
1	46	3	3	2	2	2	2	2	2	1	2	2	3	2	2	2	1	2	2	2	1	4	2	4	4	5	2	2	4	4	2	4	5	5	1	3	3	2	5	6	5	6	5	4	4	4	3	1	4
1	43	4	3	2	2	3	2	3	3	2	3	3	3	1	1	1	1	2	2	1	2	4	3	4	5	5	1	4	6	6	2	6	5	5	4	3	3	1	1	6	2	6	6	4	5	6	1	1	1
1	59	4	3	1	1	1	3	3	1	1	1	1	2	1	2	2	2	1	2	2	1	3	2	6	2	1	6	6	1	1	2	2	1	4	2	3	2	1	1	1	1	1	6	4	5	5	2	4	1
1	43	3	3	1	1	2	2	3	2	1	3	3	2	2	2	2	1	2	2	1	1	1	1	3	5	6	2	2	5	4	2	4	5	4	4	3	4	2	5	5	5	6	5	5	4	6	1	1	1
2	43	3	2	1	1	2	2	2	1	2	2	2	3	1	1	1	1	2	1	1	1	4	3	4	4	5	4	4	4	5	4	4	4	4	4	4	3	4	4	4	4	5	5	5	5	5	1	1	1
[truncated: 24 more columns]
